# Supplementary material for: ACDA: implementation of an augmented drug synergy prediction algorithm
Source: Bioinform Adv. 2023 Apr 13;3(1):vbad051. doi: 10.1093/bioadv/vbad051 (PMC10125903; doi:10.1093/bioadv/vbad051)
Supplement: vbad051_Supplementary_Data [file vbad051_supplementary_data.zip]

Archive with 5 entries (5 files):
- Drug_Synergy_supp_oxford.docx
- Supplementary Table 1.xlsx
- Supplementary Table 4.xlsx
- Supplementary Table 5.xlsx
- Supplementary Table 6.csv
