# Supplementary material for: ACDA: implementation of an augmented drug synergy prediction algorithm
Source: Bioinform Adv. 2023 Apr 13;3(1):vbad051. doi: 10.1093/bioadv/vbad051 (PMC10125903; doi:10.1093/bioadv/vbad051)
Supplement: vbad051_Supplementary_Data [file vbad051_supplementary_data.zip › Supplementary Table 1.xlsx]

## Sheet: Cell line
		Stratified Cross-Validation					Random Cross-Validation
Dataset	Tissue	ACDA	CDA	EN	EN-ACDA	ACDA-EN-ACDA	ACDA	CDA	EN	EN-ACDA
GDSC1&2	Bladder	0.439±0.08	0.377±0.066	0.394±0.101	0.492±0.083	0.520±0.083	0.518±0.045	0.461±0.034	0.766±0.056	0.802±0.04
GDSC1	Bladder	0.596±0.032	0.529±0.033	0.7±0.063	0.733±0.032	0.717±0.20	0.686±0.051	0.624±0.051	0.917±0.046	0.912±0.046
GDSC2	Bladder	0.706±0.054	0.449±0.038	-0.079±0.021	0.594±0.106	0.675±0.064	0.667±0.046	0.427±0.026	-0.09±0.01	0.461±0.126
GDSC1&2	Breast	0.501±0.013	0.481±0.037	0.597±0.039	0.656±0.025	0.613±0.015	0.572±0.029	0.468±0.032	0.792±0.039	0.661±0.025
GDSC1	Breast	0.602±0.042	0.634±0.037	0.628±0.04	0.658±0.04	0.647±0.041	0.617±0.035	0.62±0.022	0.687±0.026	0.714±0.021
GDSC2	Breast	0.098±0.083	0.183±0.061	0.454±0.072	0.436±0.061	0.318±0.058	0.443±0.044	0.306±0.038	0.676±0.045	0.673±0.029
ALMANAC	Brain	0.613±0.007	0.256±0.005	0.477±0.005	0.677±0.005	0.666±0.005	0.613±0.007	0.256±0.005	0.477±0.005	0.677±0.005
FORCINA	Brain	0.345±0.007	0.432±0.01	N/A	0.345±0.007	0.345±0.007	0.345±0.007	0.432±0.01	N/A	0.345±0.007
ALMANAC	Breast	0.537±0.008	0.279±0.009	0.435±0.007	0.613±0.005	0.596±0.006	0.545±0.006	0.255±0.006	0.466±0.006	0.623±0.006
ASTRAZENECA	Breast	0.908±0.006	0.54±0.015	0.278±0.019	0.916±0.005	0.916±0.005	0.885±0.016	0.507±0.017	0.328±0.022	0.9±0.012
ALMANAC	Haematopoietic and lymphoid	0.404±0.01	0.172±0.006	0.293±0.007	0.521±0.008	0.498±0.009	0.401±0.007	0.174±0.007	0.347±0.004	0.538±0.005
NCATS_HL	Haematopoietic and lymphoid	0.96±0.002	0.878±0.003	0.454±0.031	0.964±0.001	0.963±0.001	0.96±0.001	0.881±0.003	0.467±0.025	0.964±0.001
ALMANAC	Kidney	0.467±0.007	0.224±0.009	0.374±0.006	0.56±0.007	0.54±0.007	0.473±0.003	0.223±0.007	0.415±0.006	0.579±0.005
ALMANAC	Large intestine	0.577±0.006	0.322±0.006	0.485±0.01	0.624±0.006	0.62±0.006	0.58±0.006	0.332±0.004	0.483±0.007	0.622±0.007
ONEIL	Large intestine	0.348±0.01	0.243±0.012	0.439±0.013	0.485±0.011	0.457±0.007	0.365±0.009	0.233±0.011	0.459±0.011	0.499±0.011
ALMANAC	Lung	0.453±0.009	0.182±0.007	0.407±0.009	0.535±0.008	0.52±0.008	0.434±0.007	0.18±0.007	0.408±0.008	0.528±0.005
ASTRAZENECA	Lung	0.526±0.017	0.371±0.011	0.382±0.031	0.589±0.018	0.603±0.016	0.539±0.016	0.335±0.015	0.505±0.022	0.711±0.009
ONEIL	Lung	0.46±0.01	0.09±0.01	0.471±0.012	0.522±0.012	0.521±0.011	0.458±0.01	0.098±0.013	0.521±0.013	0.559±0.015
ALMANAC	Ovary	0.479±0.006	0.227±0.006	0.436±0.008	0.575±0.007	0.55±0.006	0.486±0.007	0.22±0.008	0.485±0.007	0.601±0.009
ONEIL	Ovary	0.552±0.011	0.158±0.017	0.574±0.015	0.647±0.011	0.632±0.009	0.561±0.009	0.161±0.015	0.594±0.006	0.654±0.005
ALMANAC	Prostate	0.57±0.006	0.218±0.01	0.418±0.011	0.629±0.01	0.623±0.008	0.581±0.007	0.211±0.005	0.444±0.006	0.648±0.006
ALMANAC	Skin	0.577±0.004	0.323±0.005	0.48±0.004	0.634±0.004	0.622±0.004	0.568±0.005	0.31±0.005	0.496±0.007	0.644±0.005
FRIEDMAN	Skin	0.847±0.002	0.82±0.002	0.736±0.003	0.876±0.002	0.868±0.002	0.846±0.002	0.819±0.002	0.73±0.004	0.876±0.002
ONEIL	Skin	0.424±0.013	0.208±0.016	0.394±0.015	0.456±0.017	0.473±0.015	0.426±0.009	0.219±0.009	0.434±0.008	0.479±0.011
ASTRAZENECA	Urinary tract	0.744±0.021	0.497±0.014	0.331±0.025	0.798±0.017	0.788±0.018	0.76±0.011	0.505±0.008	0.339±0.018	0.811±0.009

## Sheet: PDX
	Stratified Cross-Validation					Random Cross-Validation
Cancer type	ACDA	CDA	EN	EN-ACDA	ACDA-EN-ACDA	ACDA	CDA	EN	EN-ACDA	ACDA-EN-ACDA
CRC	0.336±0.057	0.274±0.081	0.354±0.047	0.403±0.052	0.424±0.059	0.4±0.035	0.425±0.037	0.262±0.044	0.336±0.044	0.434±0.04
GC	0.32±0.023	0.352±0.021	0.235±0.01	0.307±0.016	0.348±0.018	0.283±0.04	0.444±0.029	0.221±0.027	0.298±0.023	0.321±0.026
PDAC	0.438±0.037	0.566±0.055	0.3±0.016	0.305±0.031	0.412±0.04	0.518±0.052	0.523±0.04	0.334±0.056	0.59±0.045	0.626±0.039
BRCA	0.552±0.027	0.6±0.009	0.638±0.039	0.625±0.016	0.645±0.022	0.488±0.04	0.627±0.043	0.545±0.044	0.622±0.028	0.595±0.032
NSCLC	0.277±0.002	0.366±0.01	0.543±0.001	0.462±0.028	0.441±0.032	0.099±0.081	0.317±0.07	0.41±0.084	0.441±0.078	0.341±0.084
CM	0.535±0.017	0.54±0.041	0.68±0.018	0.688±0.014	0.661±0.013	0.562±0.028	0.648±0.033	0.572±0.065	0.716±0.025	0.684±0.028
