# Supplementary material for: ACDA: implementation of an augmented drug synergy prediction algorithm
Source: Bioinform Adv. 2023 Apr 13;3(1):vbad051. doi: 10.1093/bioadv/vbad051 (PMC10125903; doi:10.1093/bioadv/vbad051)
Supplement: vbad051_Supplementary_Data [file vbad051_supplementary_data.zip › Supplementary Table 4.xlsx]

## Sheet: Averaged
MODEL	DRUG1	DRUG2	TISSUE	ACDA	CDA	EN	EN-ACDA
X-4567	BYL719	LLM871	BRCA	0.917583	1.99996	0.939	0.94
X-4567	LLM871	BYL719	BRCA	0.917583	1.99996	0.939	0.94
X-4567	paclitaxel	BYL719	BRCA	0.917583	1.99996	0.939	0.94
X-4567	BYL719	paclitaxel	BRCA	0.917583	1.99996	0.939	0.94
X-4567	binimetinib	BYL719	BRCA	0.654692	1.6298	0.939	0.9305
X-4567	BYL719	binimetinib	BRCA	0.654692	1.6298	0.939	0.9305
X-4567	LLM871	LJM716	BRCA	0.710696	0.944511	0.985	0.9285
X-4567	paclitaxel	LJM716	BRCA	0.710696	0.944511	0.985	0.9285
X-4567	LJM716	BKM120	BRCA	0.710696	0.921354	0.985	0.9285
X-4567	LJM716	paclitaxel	BRCA	0.710696	0.944511	0.985	0.9285
X-4567	BKM120	LJM716	BRCA	0.710696	0.921354	0.985	0.9285
X-4567	LJM716	CLR457	BRCA	0.710696	0.921354	0.985	0.9285
X-4567	LJM716	LLM871	BRCA	0.710696	0.944511	0.985	0.9285
X-4567	CLR457	LJM716	BRCA	0.710696	0.921354	0.985	0.9285
X-4567	LLM871	CLR457	BRCA	0.917583	1.99996	0.938	0.926
X-4567	BKM120	paclitaxel	BRCA	0.917583	1.99996	0.938	0.926
X-4567	LLM871	BKM120	BRCA	0.917583	1.99996	0.938	0.926
X-4567	CLR457	LLM871	BRCA	0.917583	1.99996	0.938	0.926
X-4567	BKM120	LLM871	BRCA	0.917583	1.99996	0.938	0.926
X-4567	paclitaxel	BKM120	BRCA	0.917583	1.99996	0.938	0.926
X-4567	paclitaxel	CLR457	BRCA	0.917583	1.99996	0.938	0.926
X-4567	CLR457	paclitaxel	BRCA	0.917583	1.99996	0.938	0.926
X-4567	BYL719	CLR457	BRCA	0.882583	1.95385	0.939	0.924
X-4567	BKM120	BYL719	BRCA	0.882583	1.95638	0.939	0.924
X-4567	BYL719	BKM120	BRCA	0.882583	1.95638	0.939	0.924
X-4567	CLR457	BYL719	BRCA	0.882583	1.95385	0.939	0.924
X-4567	binimetinib	LLM871	BRCA	0.654692	1.64814	0.938	0.9155
X-4567	paclitaxel	binimetinib	BRCA	0.654692	1.64814	0.938	0.9155
X-4567	BKM120	binimetinib	BRCA	0.654692	1.6298	0.938	0.9155
X-4567	binimetinib	CLR457	BRCA	0.654692	1.6298	0.938	0.9155
X-4567	binimetinib	BKM120	BRCA	0.654692	1.6298	0.938	0.9155
X-4567	binimetinib	paclitaxel	BRCA	0.654692	1.64814	0.938	0.9155
X-4567	LLM871	binimetinib	BRCA	0.654692	1.64814	0.938	0.9155
X-4567	CLR457	binimetinib	BRCA	0.654692	1.6298	0.938	0.9155
X-4567	BKM120	CLR457	BRCA	0.882583	1.95638	0.938	0.91
X-4567	paclitaxel	LLM871	BRCA	0.882583	1.95909	0.938	0.91
X-4567	LLM871	paclitaxel	BRCA	0.882583	1.95909	0.938	0.91
X-4567	CLR457	BKM120	BRCA	0.882583	1.95638	0.938	0.91
X-4567	LJM716	binimetinib	BRCA	0.187735	0.574353	0.985	0.907
X-4567	binimetinib	LJM716	BRCA	0.187735	0.574353	0.985	0.907
X-4567	CLR457	LEE011	BRCA	0.783358	0.56954	0.918	0.878
X-4567	LLM871	LEE011	BRCA	0.783358	0.592696	0.918	0.878
X-4567	LEE011	LLM871	BRCA	0.783358	0.592696	0.918	0.878
X-4567	BKM120	LEE011	BRCA	0.783358	0.56954	0.918	0.878
X-4567	LEE011	paclitaxel	BRCA	0.783358	0.592696	0.918	0.878
X-4567	paclitaxel	LEE011	BRCA	0.783358	0.592696	0.918	0.878
X-4567	LEE011	CLR457	BRCA	0.783358	0.56954	0.918	0.878
X-4567	LEE011	BKM120	BRCA	0.783358	0.56954	0.918	0.878
X-4567	BYL719	HDM201	BRCA	0.51034	0.745447	0.939	0.876
X-4567	BYL719	INC424	BRCA	0.51034	0.745447	0.939	0.876
X-4567	INC424	BYL719	BRCA	0.51034	0.745447	0.939	0.876
X-4567	HDM201	BYL719	BRCA	0.51034	0.745447	0.939	0.876
X-4567	INC424	CLR457	BRCA	0.51034	0.745447	0.938	0.864
X-4567	INC424	LLM871	BRCA	0.51034	0.768604	0.938	0.864
X-4567	CLR457	INC424	BRCA	0.51034	0.745447	0.938	0.864
X-4567	CLR457	HDM201	BRCA	0.51034	0.745447	0.938	0.864
X-4567	HDM201	LLM871	BRCA	0.51034	0.768604	0.938	0.864
X-4567	INC424	BKM120	BRCA	0.51034	0.745447	0.938	0.864
X-4567	HDM201	CLR457	BRCA	0.51034	0.745447	0.938	0.864
X-4567	HDM201	paclitaxel	BRCA	0.51034	0.768604	0.938	0.864
X-4567	LLM871	INC424	BRCA	0.51034	0.768604	0.938	0.864
X-4567	INC424	paclitaxel	BRCA	0.51034	0.768604	0.938	0.864
X-4567	paclitaxel	HDM201	BRCA	0.51034	0.768604	0.938	0.864
X-4567	BKM120	INC424	BRCA	0.51034	0.745447	0.938	0.864
X-4567	paclitaxel	INC424	BRCA	0.51034	0.768604	0.938	0.864
X-4567	BKM120	HDM201	BRCA	0.51034	0.745447	0.938	0.864
X-4567	HDM201	BKM120	BRCA	0.51034	0.745447	0.938	0.864
X-4567	LLM871	HDM201	BRCA	0.51034	0.768604	0.938	0.864
X-4567	HDM201	binimetinib	BRCA	-0.0727444	0.398445	0.938	0.845
X-4567	binimetinib	HDM201	BRCA	-0.0727444	0.398445	0.938	0.845
X-4567	binimetinib	INC424	BRCA	-0.0727444	0.398445	0.938	0.845
X-4567	INC424	binimetinib	BRCA	-0.0727444	0.398445	0.938	0.845
X-4567	LEE011	binimetinib	BRCA	0.393019	0.222538	0.918	0.844
X-4567	binimetinib	LEE011	BRCA	0.393019	0.222538	0.918	0.844
X-4567	CGM097	BYL719	BRCA	0.783358	0.56954	0.939	0.84
X-4567	tamoxifen	BYL719	BRCA	0.783358	0.56954	0.939	0.84
X-4567	BYL719	LFA102	BRCA	0.783358	0.56954	0.939	0.84
X-4567	BYL719	CGM097	BRCA	0.783358	0.56954	0.939	0.84
X-4567	BYL719	LKA136	BRCA	0.783358	0.56954	0.939	0.84
X-4567	BYL719	BGJ398	BRCA	0.783358	0.592696	0.939	0.84
X-4567	BGJ398	BYL719	BRCA	0.783358	0.592696	0.939	0.84
X-4567	LKA136	BYL719	BRCA	0.783358	0.56954	0.939	0.84
X-4567	LFA102	BYL719	BRCA	0.783358	0.56954	0.939	0.84
X-4567	BYL719	tamoxifen	BRCA	0.783358	0.56954	0.939	0.84
X-4567	LKA136	LLM871	BRCA	0.783358	0.592696	0.938	0.832
X-4567	CGM097	CLR457	BRCA	0.783358	0.56954	0.938	0.832
X-4567	BKM120	BGJ398	BRCA	0.783358	0.592696	0.938	0.832
X-4567	BKM120	tamoxifen	BRCA	0.783358	0.56954	0.938	0.832
X-4567	LFA102	CLR457	BRCA	0.783358	0.56954	0.938	0.832
X-4567	LFA102	BKM120	BRCA	0.783358	0.56954	0.938	0.832
X-4567	LKA136	BKM120	BRCA	0.783358	0.56954	0.938	0.832
X-4567	LFA102	LLM871	BRCA	0.783358	0.592696	0.938	0.832
X-4567	LKA136	CLR457	BRCA	0.783358	0.56954	0.938	0.832
X-4567	BKM120	LKA136	BRCA	0.783358	0.56954	0.938	0.832
X-4567	BKM120	LFA102	BRCA	0.783358	0.56954	0.938	0.832
X-4567	BKM120	CGM097	BRCA	0.783358	0.56954	0.938	0.832
X-4567	CGM097	BKM120	BRCA	0.783358	0.56954	0.938	0.832
X-4567	LKA136	paclitaxel	BRCA	0.783358	0.592696	0.938	0.832
X-4567	LFA102	paclitaxel	BRCA	0.783358	0.592696	0.938	0.832
X-4567	LLM871	CGM097	BRCA	0.783358	0.592696	0.938	0.832
X-4567	CGM097	LLM871	BRCA	0.783358	0.592696	0.938	0.832
X-4567	CLR457	LFA102	BRCA	0.783358	0.56954	0.938	0.832
X-4567	paclitaxel	CGM097	BRCA	0.783358	0.592696	0.938	0.832
X-4567	BGJ398	BKM120	BRCA	0.783358	0.592696	0.938	0.832
X-4567	paclitaxel	tamoxifen	BRCA	0.783358	0.592696	0.938	0.832
X-4567	tamoxifen	paclitaxel	BRCA	0.783358	0.592696	0.938	0.832
X-4567	BGJ398	CLR457	BRCA	0.783358	0.592696	0.938	0.832
X-4567	paclitaxel	LKA136	BRCA	0.783358	0.592696	0.938	0.832
X-4567	tamoxifen	LLM871	BRCA	0.783358	0.592696	0.938	0.832
X-4567	CLR457	tamoxifen	BRCA	0.783358	0.56954	0.938	0.832
X-4567	CLR457	LKA136	BRCA	0.783358	0.56954	0.938	0.832
X-4567	tamoxifen	BKM120	BRCA	0.783358	0.56954	0.938	0.832
X-4567	paclitaxel	LFA102	BRCA	0.783358	0.592696	0.938	0.832
X-4567	LLM871	LKA136	BRCA	0.783358	0.592696	0.938	0.832
X-4567	CLR457	CGM097	BRCA	0.783358	0.56954	0.938	0.832
X-4567	CGM097	paclitaxel	BRCA	0.783358	0.592696	0.938	0.832
X-4567	tamoxifen	CLR457	BRCA	0.783358	0.56954	0.938	0.832
X-4567	LLM871	LFA102	BRCA	0.783358	0.592696	0.938	0.832
X-4567	LLM871	tamoxifen	BRCA	0.783358	0.592696	0.938	0.832
X-4567	CLR457	BGJ398	BRCA	0.783358	0.592696	0.938	0.832
X-4567	BGJ398	paclitaxel	BRCA	0.74265	0.558465	0.938	0.827
X-4567	paclitaxel	BGJ398	BRCA	0.74265	0.558465	0.938	0.827
X-4567	LLM871	BGJ398	BRCA	0.74265	0.558465	0.938	0.827
X-4567	BGJ398	LLM871	BRCA	0.74265	0.558465	0.938	0.827
X-4567	BYL719	trastuzumab	BRCA	0.708217	0.815066	0.938	0.8205
X-4567	trastuzumab	BYL719	BRCA	0.708217	0.815066	0.938	0.8205
X-4567	trastuzumab	BKM120	BRCA	0.708217	0.815066	0.937	0.8125
X-4567	BKM120	trastuzumab	BRCA	0.708217	0.815066	0.937	0.8125
X-4567	CLR457	trastuzumab	BRCA	0.708217	0.815066	0.937	0.8125
X-4567	trastuzumab	LLM871	BRCA	0.708217	0.838223	0.937	0.8125
X-4567	LLM871	trastuzumab	BRCA	0.708217	0.838223	0.937	0.8125
X-4567	trastuzumab	paclitaxel	BRCA	0.708217	0.838223	0.937	0.8125
X-4567	paclitaxel	trastuzumab	BRCA	0.708217	0.838223	0.937	0.8125
X-4567	trastuzumab	CLR457	BRCA	0.708217	0.815066	0.937	0.8125
X-4567	LFA102	binimetinib	BRCA	0.393019	0.222538	0.938	0.8025
X-4567	CGM097	binimetinib	BRCA	0.393019	0.222538	0.938	0.8025
X-4567	BGJ398	binimetinib	BRCA	0.393019	0.240882	0.938	0.8025
X-4567	binimetinib	tamoxifen	BRCA	0.393019	0.222538	0.938	0.8025
X-4567	binimetinib	CGM097	BRCA	0.393019	0.222538	0.938	0.8025
X-4567	LKA136	binimetinib	BRCA	0.393019	0.222538	0.938	0.8025
X-4567	tamoxifen	binimetinib	BRCA	0.393019	0.222538	0.938	0.8025
X-4567	binimetinib	LKA136	BRCA	0.393019	0.222538	0.938	0.8025
X-4567	binimetinib	BGJ398	BRCA	0.393019	0.240882	0.938	0.8025
X-4567	binimetinib	LFA102	BRCA	0.393019	0.222538	0.938	0.8025
X-4567	binimetinib	trastuzumab	BRCA	0.440197	0.468065	0.937	0.7865
X-4567	trastuzumab	binimetinib	BRCA	0.440197	0.468065	0.937	0.7865
X-3450	LJM716	CLR457	BRCA	0.358317	1.27317	0.701	0.786
X-3450	LJM716	BKM120	BRCA	0.358317	1.27317	0.701	0.786
X-3450	BKM120	LJM716	BRCA	0.358317	1.27317	0.701	0.786
X-3450	CLR457	LJM716	BRCA	0.358317	1.27317	0.701	0.786
X-4567	LJM716	INC424	BRCA	-0.492459	-0.330583	0.985	0.7545
X-4567	HDM201	LJM716	BRCA	-0.492459	-0.330583	0.985	0.7545
X-4567	LJM716	HDM201	BRCA	-0.492459	-0.330583	0.985	0.7545
X-4567	INC424	LJM716	BRCA	-0.492459	-0.330583	0.985	0.7545
X-3077	BKM120	LJM716	BRCA	0.653417	0.639159	0.617	0.723
X-3077	LJM716	BKM120	BRCA	0.653417	0.639159	0.617	0.723
X-4567	HDM201	INC424	BRCA	-0.732566	-0.51346	0.938	0.697
X-4567	INC424	HDM201	BRCA	-0.732566	-0.51346	0.938	0.697
X-3077	BKM120	BYL719	BRCA	0.778617	1.49828	0.689	0.696
X-3077	BYL719	BKM120	BRCA	0.778617	1.49828	0.689	0.696
X-4567	LEE011	LJM716	BRCA	-0.194244	-0.512068	0.965	0.6845
X-4567	LJM716	LEE011	BRCA	-0.194244	-0.512068	0.965	0.6845
X-3077	CLR457	BYL719	BRCA	0.733308	1.31984	0.689	0.651
X-3077	BYL719	CLR457	BRCA	0.733308	1.31984	0.689	0.651
X-3450	binimetinib	LJM716	BRCA	0.187735	0.574353	0.701	0.646
X-3450	LJM716	binimetinib	BRCA	0.187735	0.574353	0.701	0.646
X-3077	BYL719	paclitaxel	BRCA	0.653417	0.662316	0.689	0.643
X-3077	tamoxifen	BYL719	BRCA	0.653417	0.639159	0.689	0.643
X-3077	paclitaxel	BYL719	BRCA	0.653417	0.662316	0.689	0.643
X-3077	BYL719	tamoxifen	BRCA	0.653417	0.639159	0.689	0.643
X-3077	LLM871	BYL719	BRCA	0.631682	1.01413	0.689	0.631
X-3077	BYL719	BGJ398	BRCA	0.631682	1.01413	0.689	0.631
X-3077	BGJ398	BYL719	BRCA	0.631682	1.01413	0.689	0.631
X-3077	BYL719	LLM871	BRCA	0.631682	1.01413	0.689	0.631
X-4567	tamoxifen	LJM716	BRCA	-0.194244	-0.506491	0.985	0.63
X-4567	LJM716	tamoxifen	BRCA	-0.194244	-0.506491	0.985	0.63
X-4567	LKA136	LJM716	BRCA	-0.194244	-0.506491	0.985	0.63
X-4567	LJM716	LKA136	BRCA	-0.194244	-0.506491	0.985	0.63
X-4567	LJM716	LFA102	BRCA	-0.194244	-0.506491	0.985	0.63
X-4567	CGM097	LJM716	BRCA	-0.194244	-0.506491	0.985	0.63
X-4567	LJM716	CGM097	BRCA	-0.194244	-0.506491	0.985	0.63
X-4567	LFA102	LJM716	BRCA	-0.194244	-0.506491	0.985	0.63
X-4567	BGJ398	LJM716	BRCA	-0.341187	-0.462748	0.985	0.626
X-4567	LJM716	BGJ398	BRCA	-0.341187	-0.462748	0.985	0.626
X-3077	CLR457	BKM120	BRCA	0.733308	1.32237	0.506	0.6095
X-3077	CLR457	LJM716	BRCA	0.224008	0.463252	0.617	0.6095
X-3077	LJM716	CLR457	BRCA	0.224008	0.463252	0.617	0.6095
X-3077	BKM120	CLR457	BRCA	0.733308	1.32237	0.506	0.6095
X-3450	LKA136	LJM716	BRCA	-0.0655862	0.373046	0.701	0.6025
X-3450	LJM716	LKA136	BRCA	-0.0655862	0.373046	0.701	0.6025
X-3077	tamoxifen	BKM120	BRCA	0.653417	0.639159	0.506	0.602
X-3077	BKM120	tamoxifen	BRCA	0.653417	0.639159	0.506	0.602
X-3077	paclitaxel	BKM120	BRCA	0.653417	0.662316	0.506	0.602
X-3077	BKM120	paclitaxel	BRCA	0.653417	0.662316	0.506	0.602
X-3077	BKM120	BGJ398	BRCA	0.631682	1.01413	0.506	0.5945
X-3077	LLM871	BKM120	BRCA	0.631682	1.01413	0.506	0.5945
X-3077	BKM120	LLM871	BRCA	0.631682	1.01413	0.506	0.5945
X-3077	BGJ398	BKM120	BRCA	0.631682	1.01413	0.506	0.5945
X-4567	INC424	trastuzumab	BRCA	-0.00857744	-0.438844	0.937	0.553
X-4567	HDM201	trastuzumab	BRCA	-0.00857744	-0.438844	0.937	0.553
X-4567	trastuzumab	INC424	BRCA	-0.00857744	-0.438844	0.937	0.553
X-4567	trastuzumab	HDM201	BRCA	-0.00857744	-0.438844	0.937	0.553
X-4567	LEE011	HDM201	BRCA	-0.670821	-0.682398	0.918	0.539
X-4567	LEE011	INC424	BRCA	-0.670821	-0.682398	0.918	0.539
X-4567	HDM201	LEE011	BRCA	-0.670821	-0.682398	0.918	0.539
X-4567	INC424	LEE011	BRCA	-0.670821	-0.682398	0.918	0.539
X-4567	INC424	BGJ398	BRCA	-0.604331	-0.638655	0.938	0.5025
X-4567	BGJ398	HDM201	BRCA	-0.604331	-0.638655	0.938	0.5025
X-4567	HDM201	BGJ398	BRCA	-0.604331	-0.638655	0.938	0.5025
X-4567	BGJ398	INC424	BRCA	-0.604331	-0.638655	0.938	0.5025
X-4567	CGM097	HDM201	BRCA	-0.670821	-0.688069	0.938	0.5
X-4567	HDM201	tamoxifen	BRCA	-0.670821	-0.684371	0.938	0.5
X-4567	CGM097	INC424	BRCA	-0.670821	-0.688069	0.938	0.5
X-4567	HDM201	LKA136	BRCA	-0.670821	-0.684371	0.938	0.5
X-4567	HDM201	LFA102	BRCA	-0.670821	-0.684371	0.938	0.5
X-4567	HDM201	CGM097	BRCA	-0.670821	-0.688069	0.938	0.5
X-4567	tamoxifen	HDM201	BRCA	-0.670821	-0.684371	0.938	0.5
X-4567	INC424	CGM097	BRCA	-0.670821	-0.688069	0.938	0.5
X-4567	tamoxifen	INC424	BRCA	-0.670821	-0.684371	0.938	0.5
X-4567	LFA102	HDM201	BRCA	-0.670821	-0.684371	0.938	0.5
X-4567	INC424	LFA102	BRCA	-0.670821	-0.684371	0.938	0.5
X-4567	LKA136	INC424	BRCA	-0.670821	-0.684371	0.938	0.5
X-4567	LFA102	INC424	BRCA	-0.670821	-0.684371	0.938	0.5
X-4567	INC424	tamoxifen	BRCA	-0.670821	-0.684371	0.938	0.5
X-4567	LKA136	HDM201	BRCA	-0.670821	-0.684371	0.938	0.5
X-4567	INC424	LKA136	BRCA	-0.670821	-0.684371	0.938	0.5
X-3077	CLR457	BGJ398	BRCA	0.248719	0.838223	0.506	0.4975
X-3077	LLM871	CLR457	BRCA	0.248719	0.838223	0.506	0.4975
X-3077	BGJ398	CLR457	BRCA	0.248719	0.838223	0.506	0.4975
X-3077	CLR457	LLM871	BRCA	0.248719	0.838223	0.506	0.4975
X-3077	tamoxifen	CLR457	BRCA	0.224008	0.463252	0.506	0.4935
X-3077	CLR457	paclitaxel	BRCA	0.224008	0.486408	0.506	0.4935
X-3077	CLR457	tamoxifen	BRCA	0.224008	0.463252	0.506	0.4935
X-3077	paclitaxel	CLR457	BRCA	0.224008	0.486408	0.506	0.4935
X-3077	LEE011	BKM120	BRCA	0.653417	0.639159	0.391	0.4525
X-3077	BKM120	LEE011	BRCA	0.653417	0.639159	0.391	0.4525
X-3450	BKM120	CLR457	BRCA	0.364214	1.25275	0.238	0.449
X-3450	CLR457	BKM120	BRCA	0.364214	1.25275	0.238	0.449
X-3077	BYL719	LKA136	BRCA	0.440197	0.463252	0.689	0.444
X-3077	LKA136	BYL719	BRCA	0.440197	0.463252	0.689	0.444
X-3077	LFA102	BYL719	BRCA	0.440197	0.463252	0.689	0.444
X-3077	BYL719	LFA102	BRCA	0.440197	0.463252	0.689	0.444
X-3077	BYL719	INC424	BRCA	0.440197	0.463252	0.689	0.444
X-3077	binimetinib	BYL719	BRCA	0.440197	0.468065	0.689	0.444
X-3077	INC424	BYL719	BRCA	0.440197	0.463252	0.689	0.444
X-3077	CGM097	BYL719	BRCA	0.440197	0.463252	0.689	0.444
X-3077	BYL719	CGM097	BRCA	0.440197	0.463252	0.689	0.444
X-3077	BYL719	HDM201	BRCA	0.440197	0.463252	0.689	0.444
X-3077	HDM201	BYL719	BRCA	0.440197	0.463252	0.689	0.444
X-3077	BYL719	binimetinib	BRCA	0.440197	0.468065	0.689	0.444
X-3873	paclitaxel	CLR457	BRCA	0.358317	1.29633	0.161	0.434
X-3873	CLR457	paclitaxel	BRCA	0.358317	1.29633	0.161	0.434
X-3077	trastuzumab	BYL719	BRCA	0.440197	0.463252	0.479	0.4215
X-3077	BYL719	trastuzumab	BRCA	0.440197	0.463252	0.479	0.4215
X-3077	BKM120	LFA102	BRCA	0.440197	0.463252	0.506	0.418
X-3077	LKA136	BKM120	BRCA	0.440197	0.463252	0.506	0.418
X-3077	CGM097	BKM120	BRCA	0.440197	0.463252	0.506	0.418
X-3077	BKM120	LKA136	BRCA	0.440197	0.463252	0.506	0.418
X-3077	BKM120	binimetinib	BRCA	0.440197	0.468065	0.506	0.418
X-3077	binimetinib	BKM120	BRCA	0.440197	0.468065	0.506	0.418
X-3077	BKM120	INC424	BRCA	0.440197	0.463252	0.506	0.418
X-3077	BKM120	CGM097	BRCA	0.440197	0.463252	0.506	0.418
X-3077	INC424	BKM120	BRCA	0.440197	0.463252	0.506	0.418
X-3077	LFA102	BKM120	BRCA	0.440197	0.463252	0.506	0.418
X-3077	HDM201	BKM120	BRCA	0.440197	0.463252	0.506	0.418
X-3077	BKM120	HDM201	BRCA	0.440197	0.463252	0.506	0.418
X-3873	paclitaxel	BYL719	BRCA	0.393019	0.240882	0.386	0.4105
X-3873	BYL719	paclitaxel	BRCA	0.393019	0.240882	0.386	0.4105
X-3450	paclitaxel	LJM716	BRCA	0.393019	0.240882	0.701	0.409
X-3450	BGJ398	LJM716	BRCA	0.393019	0.240882	0.701	0.409
X-3450	LJM716	BGJ398	BRCA	0.393019	0.240882	0.701	0.409
X-3450	LJM716	paclitaxel	BRCA	0.393019	0.240882	0.701	0.409
X-3450	LLM871	LJM716	BRCA	0.393019	0.240882	0.701	0.409
X-3450	LJM716	LLM871	BRCA	0.393019	0.240882	0.701	0.409
X-5355	BKM120	LEE011	BRCA	-0.0727444	0.393632	0.323	0.4025
X-5355	LEE011	BKM120	BRCA	-0.0727444	0.393632	0.323	0.4025
X-3077	BKM120	trastuzumab	BRCA	0.440197	0.463252	0.296	0.3955
X-3077	trastuzumab	BKM120	BRCA	0.440197	0.463252	0.296	0.3955
X-5355	CLR457	LEE011	BRCA	-0.303684	-0.485905	0.323	0.395
X-5355	LEE011	CLR457	BRCA	-0.303684	-0.485905	0.323	0.395
X-3873	paclitaxel	tamoxifen	BRCA	0.393019	0.240882	0.161	0.377
X-3873	BGJ398	CLR457	BRCA	0.393019	0.240882	0.161	0.377
X-3873	tamoxifen	paclitaxel	BRCA	0.393019	0.240882	0.161	0.377
X-3873	HDM201	paclitaxel	BRCA	0.393019	0.240882	0.161	0.377
X-3873	LKA136	CLR457	BRCA	0.393019	0.217725	0.161	0.377
X-3873	tamoxifen	CLR457	BRCA	0.393019	0.217725	0.161	0.377
X-3873	paclitaxel	HDM201	BRCA	0.393019	0.240882	0.161	0.377
X-3873	LKA136	paclitaxel	BRCA	0.393019	0.240882	0.161	0.377
X-3873	paclitaxel	LKA136	BRCA	0.393019	0.240882	0.161	0.377
X-3873	CLR457	HDM201	BRCA	0.393019	0.217725	0.161	0.377
X-3873	CLR457	BGJ398	BRCA	0.393019	0.240882	0.161	0.377
X-3873	CLR457	LKA136	BRCA	0.393019	0.217725	0.161	0.377
X-3873	HDM201	CLR457	BRCA	0.393019	0.217725	0.161	0.377
X-3873	CLR457	tamoxifen	BRCA	0.393019	0.217725	0.161	0.377
X-3468	CLR457	LEE011	BRCA	-0.303684	-0.485905	0.331	0.37
X-3468	LEE011	LLM871	BRCA	-0.303684	-0.462748	0.331	0.37
X-3468	LEE011	CLR457	BRCA	-0.303684	-0.485905	0.331	0.37
X-3468	LLM871	LEE011	BRCA	-0.303684	-0.462748	0.331	0.37
X-3873	BYL719	CLR457	BRCA	0.397365	0.19478	0.386	0.368
X-3873	CLR457	BYL719	BRCA	0.397365	0.19478	0.386	0.368
X-3450	LJM716	LEE011	BRCA	0.150053	0.719284	0.291	0.366
X-3450	LEE011	LJM716	BRCA	0.150053	0.719284	0.291	0.366
X-3450	CGM097	LJM716	BRCA	0.397365	0.197139	0.701	0.3655
X-3450	LJM716	LFA102	BRCA	0.397365	0.197139	0.701	0.3655
X-3450	LJM716	CGM097	BRCA	0.397365	0.197139	0.701	0.3655
X-3450	INC424	LJM716	BRCA	0.397365	0.197139	0.701	0.3655
X-3450	HDM201	LJM716	BRCA	0.397365	0.197139	0.701	0.3655
X-3450	tamoxifen	LJM716	BRCA	0.397365	0.197139	0.701	0.3655
X-3450	LJM716	HDM201	BRCA	0.397365	0.197139	0.701	0.3655
X-3450	LFA102	LJM716	BRCA	0.397365	0.197139	0.701	0.3655
X-3450	LJM716	INC424	BRCA	0.397365	0.197139	0.701	0.3655
X-3450	LJM716	tamoxifen	BRCA	0.397365	0.197139	0.701	0.3655
X-3077	LJM716	LLM871	BRCA	-0.259067	-0.110933	0.617	0.3595
X-3077	LJM716	BGJ398	BRCA	-0.259067	-0.110933	0.617	0.3595
X-3077	LLM871	LJM716	BRCA	-0.259067	-0.110933	0.617	0.3595
X-3077	BGJ398	LJM716	BRCA	-0.259067	-0.110933	0.617	0.3595
X-3077	LEE011	CLR457	BRCA	0.224008	0.463252	0.391	0.3585
X-3077	CLR457	LEE011	BRCA	0.224008	0.463252	0.391	0.3585
X-3077	LJM716	paclitaxel	BRCA	-0.303684	-0.462748	0.617	0.354
X-3077	paclitaxel	LJM716	BRCA	-0.303684	-0.462748	0.617	0.354
X-3873	LJM716	paclitaxel	BRCA	-0.0727444	0.416789	0.072	0.353
X-3873	CLR457	LJM716	BRCA	-0.0727444	0.393632	0.072	0.353
X-3873	paclitaxel	LJM716	BRCA	-0.0727444	0.416789	0.072	0.353
X-3873	LJM716	CLR457	BRCA	-0.0727444	0.393632	0.072	0.353
X-3450	CLR457	LKA136	BRCA	-0.0727444	0.393632	0.238	0.3525
X-3450	LKA136	CLR457	BRCA	-0.0727444	0.393632	0.238	0.3525
X-3450	BKM120	LKA136	BRCA	-0.0727444	0.393632	0.238	0.3525
X-4888	paclitaxel	LEE011	BRCA	-0.256439	-0.286841	0.316	0.3525
X-3450	LKA136	BKM120	BRCA	-0.0727444	0.393632	0.238	0.3525
X-4888	LEE011	paclitaxel	BRCA	-0.256439	-0.286841	0.316	0.3525
X-3450	CLR457	BYL719	BRCA	-0.0655862	0.370687	0.341	0.348
X-3450	BKM120	BYL719	BRCA	-0.0655862	0.373216	0.341	0.348
X-3450	BYL719	BKM120	BRCA	-0.0655862	0.373216	0.341	0.348
X-3450	BYL719	CLR457	BRCA	-0.0655862	0.370687	0.341	0.348
X-3873	BGJ398	LEE011	BRCA	-0.194675	-0.286841	0.302	0.3475
X-3873	LEE011	BGJ398	BRCA	-0.194675	-0.286841	0.302	0.3475
X-3468	LKA136	LEE011	BRCA	-0.732566	-0.506491	0.331	0.347
X-3468	tamoxifen	LEE011	BRCA	-0.732566	-0.506491	0.331	0.347
X-3468	LEE011	tamoxifen	BRCA	-0.732566	-0.506491	0.331	0.347
X-3468	LEE011	LKA136	BRCA	-0.732566	-0.506491	0.331	0.347
X-4888	LLM871	LEE011	BRCA	-0.259067	-0.110933	0.316	0.3435
X-5975	BKM120	LEE011	BRCA	0.393019	0.217725	0.326	0.3435
X-5355	paclitaxel	LEE011	BRCA	-0.191307	0.240882	0.323	0.3435
X-4888	LEE011	LLM871	BRCA	-0.259067	-0.110933	0.316	0.3435
X-5355	binimetinib	LEE011	BRCA	-0.191307	0.222538	0.323	0.3435
X-5975	CLR457	LEE011	BRCA	0.393019	0.217725	0.326	0.3435
X-5975	LEE011	CLR457	BRCA	0.393019	0.217725	0.326	0.3435
X-5975	LEE011	BKM120	BRCA	0.393019	0.217725	0.326	0.3435
X-5975	BGJ398	LEE011	BRCA	0.393019	0.240882	0.326	0.3435
X-5355	LEE011	paclitaxel	BRCA	-0.191307	0.240882	0.323	0.3435
X-5355	LEE011	binimetinib	BRCA	-0.191307	0.222538	0.323	0.3435
X-5975	LEE011	BGJ398	BRCA	0.393019	0.240882	0.326	0.3435
X-3450	binimetinib	BKM120	BRCA	0.187735	0.574353	0.238	0.3425
X-3450	binimetinib	CLR457	BRCA	0.187735	0.574353	0.238	0.3425
X-3450	BKM120	binimetinib	BRCA	0.187735	0.574353	0.238	0.3425
X-3450	CLR457	binimetinib	BRCA	0.187735	0.574353	0.238	0.3425
X-5975	LEE011	HDM201	BRCA	0.397365	0.197139	0.326	0.34
X-5975	LEE011	tamoxifen	BRCA	0.397365	0.197139	0.326	0.34
X-5975	tamoxifen	LEE011	BRCA	0.397365	0.197139	0.326	0.34
X-5975	LEE011	INC424	BRCA	0.397365	0.197139	0.326	0.34
X-5975	LEE011	CGM097	BRCA	0.397365	0.197139	0.326	0.34
X-5975	LEE011	LKA136	BRCA	0.397365	0.197139	0.326	0.34
X-5975	CGM097	LEE011	BRCA	0.397365	0.197139	0.326	0.34
X-5975	LKA136	LEE011	BRCA	0.397365	0.197139	0.326	0.34
X-5975	INC424	LEE011	BRCA	0.397365	0.197139	0.326	0.34
X-5975	HDM201	LEE011	BRCA	0.397365	0.197139	0.326	0.34
X-3697	CLR457	LEE011	BRCA	0.440197	0.463252	0.378	0.3385
X-3697	LEE011	CLR457	BRCA	0.440197	0.463252	0.378	0.3385
X-3468	paclitaxel	LEE011	BRCA	-0.256439	-0.286841	0.331	0.3375
X-3468	LEE011	paclitaxel	BRCA	-0.256439	-0.286841	0.331	0.3375
X-3468	HDM201	LEE011	BRCA	-0.030713	-0.260964	0.331	0.337
X-3468	LEE011	HDM201	BRCA	-0.030713	-0.260964	0.331	0.337
X-3873	binimetinib	CLR457	BRCA	-0.0727444	0.398445	0.161	0.337
X-3873	binimetinib	paclitaxel	BRCA	-0.0727444	0.416789	0.161	0.337
X-3873	paclitaxel	binimetinib	BRCA	-0.0727444	0.416789	0.161	0.337
X-3873	CGM097	paclitaxel	BRCA	0.182281	0.768604	0.161	0.337
X-3873	INC424	paclitaxel	BRCA	0.182281	0.768604	0.161	0.337
X-3873	CLR457	CGM097	BRCA	0.182281	0.745447	0.161	0.337
X-3873	paclitaxel	BKM120	BRCA	0.182281	0.768604	0.161	0.337
X-3873	BKM120	paclitaxel	BRCA	0.182281	0.768604	0.161	0.337
X-3873	CLR457	INC424	BRCA	0.182281	0.745447	0.161	0.337
X-3873	paclitaxel	INC424	BRCA	0.182281	0.768604	0.161	0.337
X-3873	INC424	CLR457	BRCA	0.182281	0.745447	0.161	0.337
X-3873	LLM871	CLR457	BRCA	-0.0727444	0.416789	0.161	0.337
X-3873	paclitaxel	CGM097	BRCA	0.182281	0.768604	0.161	0.337
X-3873	CLR457	LLM871	BRCA	-0.0727444	0.416789	0.161	0.337
X-3873	CLR457	binimetinib	BRCA	-0.0727444	0.398445	0.161	0.337
X-3873	CGM097	CLR457	BRCA	0.182281	0.745447	0.161	0.337
X-5975	paclitaxel	LEE011	BRCA	0.654692	1.64814	0.326	0.335
X-5975	LEE011	paclitaxel	BRCA	0.654692	1.64814	0.326	0.335
X-5355	LLM871	LEE011	BRCA	-0.259067	-0.110933	0.323	0.335
X-5355	LEE011	LLM871	BRCA	-0.259067	-0.110933	0.323	0.335
X-3873	BGJ398	paclitaxel	BRCA	0.397365	0.20665	0.161	0.3345
X-3873	paclitaxel	BGJ398	BRCA	0.397365	0.20665	0.161	0.3345
X-3873	CLR457	LEE011	BRCA	0.182281	0.745447	0.302	0.33
X-3873	LEE011	CLR457	BRCA	0.182281	0.745447	0.302	0.33
X-3873	LEE011	paclitaxel	BRCA	0.182281	0.768604	0.302	0.33
X-3873	paclitaxel	LEE011	BRCA	0.182281	0.768604	0.302	0.33
X-3468	BKM120	LEE011	BRCA	-0.259067	-0.13409	0.331	0.3275
X-3468	LEE011	BKM120	BRCA	-0.259067	-0.13409	0.331	0.3275
X-5975	LEE011	LLM871	BRCA	0.358317	1.29633	0.326	0.322
X-4888	LFA102	LEE011	BRCA	-0.732566	-0.506491	0.316	0.322
X-4888	LEE011	CLR457	BRCA	-0.303684	-0.485905	0.316	0.322
X-4888	LEE011	BGJ398	BRCA	-0.303684	-0.462748	0.316	0.322
X-5975	LLM871	LEE011	BRCA	0.358317	1.29633	0.326	0.322
X-4888	LEE011	LFA102	BRCA	-0.732566	-0.506491	0.316	0.322
X-4888	BGJ398	LEE011	BRCA	-0.303684	-0.462748	0.316	0.322
X-4888	CLR457	LEE011	BRCA	-0.303684	-0.485905	0.316	0.322
X-3873	LEE011	LKA136	BRCA	-0.236768	-0.330583	0.302	0.3185
X-3873	LKA136	LEE011	BRCA	-0.236768	-0.330583	0.302	0.3185
X-3873	HDM201	LEE011	BRCA	-0.236768	-0.330583	0.302	0.3185
X-3873	tamoxifen	LEE011	BRCA	-0.236768	-0.330583	0.302	0.3185
X-3873	LEE011	tamoxifen	BRCA	-0.236768	-0.330583	0.302	0.3185
X-3873	LEE011	HDM201	BRCA	-0.236768	-0.330583	0.302	0.3185
X-3298	LEE011	paclitaxel	BRCA	0.783358	0.592696	-0.953	0.309
X-3298	paclitaxel	LEE011	BRCA	0.783358	0.592696	-0.953	0.309
X-3077	LJM716	tamoxifen	BRCA	-0.732566	-0.506491	0.617	0.306
X-3077	tamoxifen	LJM716	BRCA	-0.732566	-0.506491	0.617	0.306
X-3450	BGJ398	CLR457	BRCA	0.393019	0.240882	0.238	0.303
X-3450	CLR457	LFA102	BRCA	0.393019	0.217725	0.238	0.303
X-3450	CLR457	LLM871	BRCA	0.393019	0.240882	0.238	0.303
X-3450	LLM871	BKM120	BRCA	0.393019	0.240882	0.238	0.303
X-3450	BKM120	LFA102	BRCA	0.393019	0.217725	0.238	0.303
X-3450	CLR457	paclitaxel	BRCA	0.393019	0.240882	0.238	0.303
X-3450	paclitaxel	BKM120	BRCA	0.393019	0.240882	0.238	0.303
X-3450	CLR457	tamoxifen	BRCA	0.393019	0.217725	0.238	0.303
X-3450	HDM201	BKM120	BRCA	0.393019	0.217725	0.238	0.303
X-3450	paclitaxel	CLR457	BRCA	0.393019	0.240882	0.238	0.303
X-3450	HDM201	CLR457	BRCA	0.393019	0.217725	0.238	0.303
X-3450	BGJ398	BKM120	BRCA	0.393019	0.240882	0.238	0.303
X-3450	tamoxifen	BKM120	BRCA	0.393019	0.217725	0.238	0.303
X-3450	tamoxifen	CLR457	BRCA	0.393019	0.217725	0.238	0.303
X-3450	BKM120	CGM097	BRCA	0.393019	0.217725	0.238	0.303
X-3450	INC424	BKM120	BRCA	0.393019	0.217725	0.238	0.303
X-3450	INC424	CLR457	BRCA	0.393019	0.217725	0.238	0.303
X-3450	LFA102	BKM120	BRCA	0.393019	0.217725	0.238	0.303
X-3450	LFA102	CLR457	BRCA	0.393019	0.217725	0.238	0.303
X-3450	BKM120	BGJ398	BRCA	0.393019	0.240882	0.238	0.303
X-3450	BKM120	INC424	BRCA	0.393019	0.217725	0.238	0.303
X-3450	CLR457	INC424	BRCA	0.393019	0.217725	0.238	0.303
X-3450	BKM120	HDM201	BRCA	0.393019	0.217725	0.238	0.303
X-3450	LLM871	CLR457	BRCA	0.393019	0.240882	0.238	0.303
X-3450	CLR457	BGJ398	BRCA	0.393019	0.240882	0.238	0.303
X-3450	CGM097	CLR457	BRCA	0.393019	0.217725	0.238	0.303
X-3450	BKM120	LLM871	BRCA	0.393019	0.240882	0.238	0.303
X-3450	BKM120	tamoxifen	BRCA	0.393019	0.217725	0.238	0.303
X-3450	BKM120	paclitaxel	BRCA	0.393019	0.240882	0.238	0.303
X-3450	CLR457	HDM201	BRCA	0.393019	0.217725	0.238	0.303
X-3450	CLR457	CGM097	BRCA	0.393019	0.217725	0.238	0.303
X-3450	CGM097	BKM120	BRCA	0.393019	0.217725	0.238	0.303
X-4347	binimetinib	LEE011	BRCA	0.187735	0.574353	0.35	0.302
X-4347	LEE011	binimetinib	BRCA	0.187735	0.574353	0.35	0.302
X-3468	tamoxifen	BYL719	BRCA	-0.303684	-0.485905	0.266	0.299
X-3468	LLM871	BYL719	BRCA	-0.303684	-0.462748	0.266	0.299
X-3468	LKA136	BYL719	BRCA	-0.303684	-0.485905	0.266	0.299
X-3468	BYL719	LLM871	BRCA	-0.303684	-0.462748	0.266	0.299
X-3468	BYL719	tamoxifen	BRCA	-0.303684	-0.485905	0.266	0.299
X-3468	BYL719	LKA136	BRCA	-0.303684	-0.485905	0.266	0.299
X-3077	tamoxifen	BGJ398	BRCA	-0.259067	-0.110933	0.506	0.2985
X-3077	LLM871	tamoxifen	BRCA	-0.259067	-0.110933	0.506	0.2985
X-3077	BGJ398	tamoxifen	BRCA	-0.259067	-0.110933	0.506	0.2985
X-3077	tamoxifen	LLM871	BRCA	-0.259067	-0.110933	0.506	0.2985
X-3873	LFA102	paclitaxel	BRCA	0.440197	0.486408	0.161	0.2975
X-3873	LFA102	CLR457	BRCA	0.440197	0.463252	0.161	0.2975
X-3873	CLR457	LFA102	BRCA	0.440197	0.463252	0.161	0.2975
X-3873	paclitaxel	LFA102	BRCA	0.440197	0.486408	0.161	0.2975
X-3873	BKM120	CLR457	BRCA	0.150053	0.725031	0.161	0.2975
X-3873	CLR457	BKM120	BRCA	0.150053	0.725031	0.161	0.2975
X-3873	LLM871	paclitaxel	BRCA	-0.0655862	0.375921	0.161	0.297
X-3873	paclitaxel	LLM871	BRCA	-0.0655862	0.375921	0.161	0.297
X-3468	HDM201	BYL719	BRCA	-0.0972591	-0.240378	0.266	0.294
X-3468	BYL719	HDM201	BRCA	-0.0972591	-0.240378	0.266	0.294
X-3077	tamoxifen	paclitaxel	BRCA	-0.303684	-0.462748	0.506	0.292
X-3077	paclitaxel	tamoxifen	BRCA	-0.303684	-0.462748	0.506	0.292
X-3077	LLM871	BGJ398	BRCA	-0.432164	0.20665	0.506	0.291
X-3077	BGJ398	LLM871	BRCA	-0.432164	0.20665	0.506	0.291
X-3077	CLR457	LFA102	BRCA	-0.224799	0.287344	0.506	0.2875
X-3077	CLR457	binimetinib	BRCA	-0.224799	0.292157	0.506	0.2875
X-3077	CLR457	LKA136	BRCA	-0.224799	0.287344	0.506	0.2875
X-3077	CLR457	INC424	BRCA	-0.224799	0.287344	0.506	0.2875
X-3077	CLR457	HDM201	BRCA	-0.224799	0.287344	0.506	0.2875
X-3077	CLR457	CGM097	BRCA	-0.224799	0.287344	0.506	0.2875
X-3077	binimetinib	CLR457	BRCA	-0.224799	0.292157	0.506	0.2875
X-3077	LKA136	CLR457	BRCA	-0.224799	0.287344	0.506	0.2875
X-3077	CGM097	CLR457	BRCA	-0.224799	0.287344	0.506	0.2875
X-3077	HDM201	CLR457	BRCA	-0.224799	0.287344	0.506	0.2875
X-3077	LFA102	CLR457	BRCA	-0.224799	0.287344	0.506	0.2875
X-3077	INC424	CLR457	BRCA	-0.224799	0.287344	0.506	0.2875
X-3450	trastuzumab	CLR457	BRCA	0.393019	0.217725	0.141	0.2855
X-3450	BKM120	trastuzumab	BRCA	0.393019	0.217725	0.141	0.2855
X-3450	trastuzumab	BKM120	BRCA	0.393019	0.217725	0.141	0.2855
X-3450	CLR457	trastuzumab	BRCA	0.393019	0.217725	0.141	0.2855
X-1631	LLM871	LEE011	BRCA	0.420519	0.416789	-0.716	0.2805
X-1631	LEE011	LLM871	BRCA	0.420519	0.416789	-0.716	0.2805
X-3077	LLM871	paclitaxel	BRCA	-0.598259	-0.151801	0.506	0.277
X-3077	paclitaxel	LLM871	BRCA	-0.598259	-0.151801	0.506	0.277
X-3077	paclitaxel	BGJ398	BRCA	-0.598259	-0.145165	0.506	0.277
X-3077	BGJ398	paclitaxel	BRCA	-0.598259	-0.145165	0.506	0.277
X-1298	LEE011	BKM120	BRCA	0.393019	0.217725	-0.935	0.276
X-1298	BKM120	LEE011	BRCA	0.393019	0.217725	-0.935	0.276
X-3077	CLR457	trastuzumab	BRCA	-0.224799	0.287344	0.296	0.272
X-3077	trastuzumab	CLR457	BRCA	-0.224799	0.287344	0.296	0.272
X-2195	LEE011	trastuzumab	BRCA	-0.236768	-0.330583	0.35	0.2675
X-2195	trastuzumab	LEE011	BRCA	-0.236768	-0.330583	0.35	0.2675
X-2780	LLM871	LEE011	BRCA	0.783358	0.592696	-0.319	0.2655
X-2780	LEE011	LLM871	BRCA	0.783358	0.592696	-0.319	0.2655
X-2195	LEE011	paclitaxel	BRCA	-0.194675	-0.286841	0.35	0.263
X-2195	LEE011	binimetinib	BRCA	-0.194675	-0.305184	0.35	0.263
X-2195	LEE011	BGJ398	BRCA	-0.194675	-0.286841	0.35	0.263
X-2195	binimetinib	LEE011	BRCA	-0.194675	-0.305184	0.35	0.263
X-2195	BGJ398	LEE011	BRCA	-0.194675	-0.286841	0.35	0.263
X-2195	BKM120	LEE011	BRCA	-0.194675	-0.309997	0.35	0.263
X-2195	CLR457	LEE011	BRCA	-0.194675	-0.309997	0.35	0.263
X-2195	LEE011	CLR457	BRCA	-0.194675	-0.309997	0.35	0.263
X-2195	LEE011	BKM120	BRCA	-0.194675	-0.309997	0.35	0.263
X-2195	paclitaxel	LEE011	BRCA	-0.194675	-0.286841	0.35	0.263
X-3873	trastuzumab	CLR457	BRCA	0.440197	0.463252	-0.003	0.261
X-3873	paclitaxel	trastuzumab	BRCA	0.440197	0.486408	-0.003	0.261
X-3873	trastuzumab	paclitaxel	BRCA	0.440197	0.486408	-0.003	0.261
X-3873	CLR457	trastuzumab	BRCA	0.440197	0.463252	-0.003	0.261
X-3077	LJM716	LEE011	BRCA	-0.732566	-0.512068	0.502	0.249
X-3077	LEE011	LJM716	BRCA	-0.732566	-0.512068	0.502	0.249
X-3468	paclitaxel	BYL719	BRCA	-0.256439	-0.286841	0.266	0.244
X-3468	BYL719	paclitaxel	BRCA	-0.256439	-0.286841	0.266	0.244
X-3873	CGM097	BYL719	BRCA	-0.194675	-0.309997	0.386	0.2425
X-3873	BYL719	CGM097	BRCA	-0.194675	-0.309997	0.386	0.2425
X-3873	INC424	BYL719	BRCA	-0.194675	-0.309997	0.386	0.2425
X-3873	BYL719	INC424	BRCA	-0.194675	-0.309997	0.386	0.2425
X-5975	binimetinib	LEE011	BRCA	0.182281	0.75026	0.326	0.24
X-5975	LEE011	binimetinib	BRCA	0.182281	0.75026	0.326	0.24
X-3077	LLM871	LEE011	BRCA	-0.259067	-0.110933	0.391	0.2385
X-3077	LEE011	LLM871	BRCA	-0.259067	-0.110933	0.391	0.2385
X-3077	LEE011	BGJ398	BRCA	-0.259067	-0.110933	0.391	0.2385
X-3077	BGJ398	LEE011	BRCA	-0.259067	-0.110933	0.391	0.2385
X-5975	LEE011	LFA102	BRCA	-0.0655862	0.373046	0.326	0.2255
X-5975	LFA102	LEE011	BRCA	-0.0655862	0.373046	0.326	0.2255
X-3873	LEE011	BKM120	BRCA	-0.1494	0.217725	0.302	0.224
X-3873	BKM120	LEE011	BRCA	-0.1494	0.217725	0.302	0.224
X-3873	LEE011	binimetinib	BRCA	-0.259067	-0.129277	0.302	0.219
X-3873	LEE011	LLM871	BRCA	-0.259067	-0.110933	0.302	0.219
X-3873	binimetinib	LEE011	BRCA	-0.259067	-0.129277	0.302	0.219
X-3873	LLM871	LEE011	BRCA	-0.259067	-0.110933	0.302	0.219
X-3468	BYL719	CLR457	BRCA	-0.732566	-0.50885	0.266	0.217
X-3468	CLR457	BYL719	BRCA	-0.732566	-0.50885	0.266	0.217
X-3077	paclitaxel	LEE011	BRCA	-0.303684	-0.462748	0.391	0.216
X-3077	LEE011	paclitaxel	BRCA	-0.303684	-0.462748	0.391	0.216
X-3697	BKM120	LEE011	BRCA	-0.670057	-0.0644706	0.378	0.2155
X-3697	LEE011	BKM120	BRCA	-0.670057	-0.0644706	0.378	0.2155
X-4347	LEE011	CGM097	BRCA	-0.194244	-0.506491	0.35	0.212
X-3873	CGM097	LEE011	BRCA	-0.432164	0.197139	0.302	0.212
X-4347	CGM097	LEE011	BRCA	-0.194244	-0.506491	0.35	0.212
X-4347	trastuzumab	LEE011	BRCA	-0.194244	-0.506491	0.35	0.212
X-3873	LEE011	CGM097	BRCA	-0.432164	0.197139	0.302	0.212
X-3873	LEE011	INC424	BRCA	-0.432164	0.197139	0.302	0.212
X-4347	INC424	LEE011	BRCA	-0.194244	-0.506491	0.35	0.212
X-3873	INC424	LEE011	BRCA	-0.432164	0.197139	0.302	0.212
X-4347	LEE011	trastuzumab	BRCA	-0.194244	-0.506491	0.35	0.212
X-4347	LEE011	LKA136	BRCA	-0.194244	-0.506491	0.35	0.212
X-4347	LFA102	LEE011	BRCA	-0.194244	-0.506491	0.35	0.212
X-4347	LEE011	tamoxifen	BRCA	-0.194244	-0.506491	0.35	0.212
X-4347	LEE011	INC424	BRCA	-0.194244	-0.506491	0.35	0.212
X-4347	LEE011	LFA102	BRCA	-0.194244	-0.506491	0.35	0.212
X-4347	LKA136	LEE011	BRCA	-0.194244	-0.506491	0.35	0.212
X-4347	tamoxifen	LEE011	BRCA	-0.194244	-0.506491	0.35	0.212
X-4347	LLM871	LEE011	BRCA	-0.341187	-0.462748	0.35	0.2115
X-4347	LEE011	LLM871	BRCA	-0.341187	-0.462748	0.35	0.2115
X-4347	LEE011	BGJ398	BRCA	-0.341187	-0.462748	0.35	0.2115
X-4347	BGJ398	LEE011	BRCA	-0.341187	-0.462748	0.35	0.2115
X-4347	LEE011	paclitaxel	BRCA	-0.341187	-0.462748	0.35	0.2115
X-4347	paclitaxel	LEE011	BRCA	-0.341187	-0.462748	0.35	0.2115
X-3873	BGJ398	BKM120	BRCA	-0.194675	-0.286841	0.161	0.21
X-3873	tamoxifen	BKM120	BRCA	-0.194675	-0.309997	0.161	0.21
X-3873	BKM120	HDM201	BRCA	-0.194675	-0.309997	0.161	0.21
X-3873	BKM120	LKA136	BRCA	-0.194675	-0.309997	0.161	0.21
X-3873	BKM120	BGJ398	BRCA	-0.194675	-0.286841	0.161	0.21
X-3873	LKA136	BKM120	BRCA	-0.194675	-0.309997	0.161	0.21
X-3873	BGJ398	INC424	BRCA	-0.194675	-0.286841	0.161	0.21
X-3873	HDM201	BKM120	BRCA	-0.194675	-0.309997	0.161	0.21
X-3873	BGJ398	CGM097	BRCA	-0.194675	-0.286841	0.161	0.21
X-3873	CGM097	BGJ398	BRCA	-0.194675	-0.286841	0.161	0.21
X-3873	INC424	BGJ398	BRCA	-0.194675	-0.286841	0.161	0.21
X-3873	BKM120	tamoxifen	BRCA	-0.194675	-0.309997	0.161	0.21
X-3077	tamoxifen	LEE011	BRCA	-0.732566	-0.506491	0.391	0.207
X-3077	LEE011	tamoxifen	BRCA	-0.732566	-0.506491	0.391	0.207
X-3468	CLR457	HDM201	BRCA	-0.0972591	-0.240378	0.058	0.199
X-3468	tamoxifen	CLR457	BRCA	-0.303684	-0.485905	0.058	0.199
X-3468	CLR457	LLM871	BRCA	-0.303684	-0.462748	0.058	0.199
X-3468	CLR457	LKA136	BRCA	-0.303684	-0.485905	0.058	0.199
X-3468	HDM201	CLR457	BRCA	-0.0972591	-0.240378	0.058	0.199
X-3468	CLR457	tamoxifen	BRCA	-0.303684	-0.485905	0.058	0.199
X-3468	tamoxifen	LLM871	BRCA	-0.303684	-0.462748	0.058	0.199
X-3468	LLM871	tamoxifen	BRCA	-0.303684	-0.462748	0.058	0.199
X-3468	HDM201	LLM871	BRCA	-0.0972591	-0.217221	0.058	0.199
X-3468	LKA136	CLR457	BRCA	-0.303684	-0.485905	0.058	0.199
X-3468	LLM871	LKA136	BRCA	-0.303684	-0.462748	0.058	0.199
X-3468	LKA136	LLM871	BRCA	-0.303684	-0.462748	0.058	0.199
X-3468	LLM871	HDM201	BRCA	-0.0972591	-0.217221	0.058	0.199
X-3468	LLM871	CLR457	BRCA	-0.303684	-0.462748	0.058	0.199
X-3873	LFA102	LEE011	BRCA	0.0302476	-0.0850567	0.302	0.195
X-3873	LEE011	LFA102	BRCA	0.0302476	-0.0850567	0.302	0.195
X-1828	CLR457	LEE011	BRCA	0.470197	0.639159	-0.295	0.1945
X-1828	LEE011	CLR457	BRCA	0.470197	0.639159	-0.295	0.1945
X-3077	BGJ398	LKA136	BRCA	-0.194675	-0.286841	0.506	0.194
X-3077	BGJ398	LFA102	BRCA	-0.194675	-0.286841	0.506	0.194
X-3077	BGJ398	binimetinib	BRCA	-0.194675	-0.286841	0.506	0.194
X-3077	INC424	BGJ398	BRCA	-0.194675	-0.286841	0.506	0.194
X-3077	LFA102	LLM871	BRCA	-0.194675	-0.286841	0.506	0.194
X-3873	BKM120	BYL719	BRCA	-0.236768	-0.330414	0.386	0.194
X-3077	INC424	LLM871	BRCA	-0.194675	-0.286841	0.506	0.194
X-3077	LFA102	BGJ398	BRCA	-0.194675	-0.286841	0.506	0.194
X-3077	HDM201	LLM871	BRCA	-0.194675	-0.286841	0.506	0.194
X-3077	LLM871	CGM097	BRCA	-0.194675	-0.286841	0.506	0.194
X-3077	HDM201	BGJ398	BRCA	-0.194675	-0.286841	0.506	0.194
X-3077	binimetinib	LLM871	BRCA	-0.194675	-0.286841	0.506	0.194
X-3077	CGM097	LLM871	BRCA	-0.194675	-0.286841	0.506	0.194
X-3077	LLM871	HDM201	BRCA	-0.194675	-0.286841	0.506	0.194
X-3077	LLM871	INC424	BRCA	-0.194675	-0.286841	0.506	0.194
X-3077	LLM871	LFA102	BRCA	-0.194675	-0.286841	0.506	0.194
X-3077	CGM097	BGJ398	BRCA	-0.194675	-0.286841	0.506	0.194
X-3077	LKA136	LLM871	BRCA	-0.194675	-0.286841	0.506	0.194
X-3077	LLM871	LKA136	BRCA	-0.194675	-0.286841	0.506	0.194
X-3077	LLM871	binimetinib	BRCA	-0.194675	-0.286841	0.506	0.194
X-3873	BYL719	BKM120	BRCA	-0.236768	-0.330414	0.386	0.194
X-3077	LKA136	BGJ398	BRCA	-0.194675	-0.286841	0.506	0.194
X-3077	binimetinib	BGJ398	BRCA	-0.194675	-0.286841	0.506	0.194
X-3077	BGJ398	CGM097	BRCA	-0.194675	-0.286841	0.506	0.194
X-3077	BGJ398	HDM201	BRCA	-0.194675	-0.286841	0.506	0.194
X-3077	BGJ398	INC424	BRCA	-0.194675	-0.286841	0.506	0.194
X-4347	LEE011	HDM201	BRCA	-0.492459	-0.330583	0.35	0.1865
X-4347	HDM201	LEE011	BRCA	-0.492459	-0.330583	0.35	0.1865
X-3077	trastuzumab	BGJ398	BRCA	-0.194675	-0.286841	0.296	0.182
X-3077	trastuzumab	LLM871	BRCA	-0.194675	-0.286841	0.296	0.182
X-3077	BGJ398	trastuzumab	BRCA	-0.194675	-0.286841	0.296	0.182
X-3077	LLM871	trastuzumab	BRCA	-0.194675	-0.286841	0.296	0.182
X-4347	LEE011	CLR457	BRCA	-0.256439	-0.309997	0.35	0.1815
X-4347	CLR457	LEE011	BRCA	-0.256439	-0.309997	0.35	0.1815
X-3468	BKM120	BYL719	BRCA	-0.598259	-0.154506	0.266	0.18
X-3468	BYL719	BKM120	BRCA	-0.598259	-0.154506	0.266	0.18
X-4347	BKM120	LEE011	BRCA	-0.130488	-0.13409	0.35	0.179
X-4347	LEE011	BKM120	BRCA	-0.130488	-0.13409	0.35	0.179
X-3873	LEE011	trastuzumab	BRCA	0.0302476	-0.0850567	0.239	0.1775
X-3873	trastuzumab	LEE011	BRCA	0.0302476	-0.0850567	0.239	0.1775
X-2195	LEE011	HDM201	BRCA	-0.432164	0.197139	0.35	0.172
X-2195	HDM201	LEE011	BRCA	-0.432164	0.197139	0.35	0.172
X-2195	LEE011	CGM097	BRCA	-0.432164	0.197139	0.35	0.172
X-2195	CGM097	LEE011	BRCA	-0.432164	0.197139	0.35	0.172
X-3873	binimetinib	LLM871	BRCA	-0.303684	-0.462748	0.161	0.171
X-3873	LLM871	binimetinib	BRCA	-0.303684	-0.462748	0.161	0.171
X-2640	LEE011	LLM871	BRCA	0.708217	0.838223	-0.293	0.17
X-2640	LLM871	LEE011	BRCA	0.708217	0.838223	-0.293	0.17
X-2195	LKA136	LEE011	BRCA	-0.598259	-0.154676	0.35	0.1685
X-2195	INC424	LEE011	BRCA	-0.598259	-0.154676	0.35	0.1685
X-2195	LEE011	LFA102	BRCA	-0.598259	-0.154676	0.35	0.1685
X-2195	LEE011	INC424	BRCA	-0.598259	-0.154676	0.35	0.1685
X-2195	LFA102	LEE011	BRCA	-0.598259	-0.154676	0.35	0.1685
X-2195	LEE011	LKA136	BRCA	-0.598259	-0.154676	0.35	0.1685
X-2195	LLM871	LEE011	BRCA	-0.259067	-0.110933	0.35	0.165
X-2195	LEE011	LLM871	BRCA	-0.259067	-0.110933	0.35	0.165
X-2195	tamoxifen	LEE011	BRCA	-0.00273452	0.0908507	0.35	0.164
X-2195	LEE011	tamoxifen	BRCA	-0.00273452	0.0908507	0.35	0.164
X-3873	INC424	tamoxifen	BRCA	-0.236768	-0.332556	0.161	0.1615
X-3873	HDM201	CGM097	BRCA	-0.236768	-0.336254	0.161	0.1615
X-3873	CGM097	LKA136	BRCA	-0.236768	-0.332556	0.161	0.1615
X-3873	HDM201	INC424	BRCA	-0.236768	-0.337553	0.161	0.1615
X-3873	tamoxifen	CGM097	BRCA	-0.236768	-0.332556	0.161	0.1615
X-3873	LKA136	INC424	BRCA	-0.236768	-0.332556	0.161	0.1615
X-3873	tamoxifen	INC424	BRCA	-0.236768	-0.332556	0.161	0.1615
X-3873	LKA136	CGM097	BRCA	-0.236768	-0.332556	0.161	0.1615
X-3873	INC424	LKA136	BRCA	-0.236768	-0.332556	0.161	0.1615
X-3873	CGM097	tamoxifen	BRCA	-0.236768	-0.332556	0.161	0.1615
X-3873	CGM097	HDM201	BRCA	-0.236768	-0.336254	0.161	0.1615
X-3873	INC424	HDM201	BRCA	-0.236768	-0.337553	0.161	0.1615
X-3873	BKM120	LLM871	BRCA	-0.259067	-0.110933	0.161	0.1595
X-3873	LLM871	CGM097	BRCA	-0.259067	-0.110933	0.161	0.1595
X-3873	binimetinib	BKM120	BRCA	-0.259067	-0.129277	0.161	0.1595
X-3873	binimetinib	CGM097	BRCA	-0.259067	-0.129277	0.161	0.1595
X-3873	CGM097	LLM871	BRCA	-0.259067	-0.110933	0.161	0.1595
X-3873	INC424	binimetinib	BRCA	-0.259067	-0.129277	0.161	0.1595
X-3873	CGM097	binimetinib	BRCA	-0.259067	-0.129277	0.161	0.1595
X-3873	INC424	LLM871	BRCA	-0.259067	-0.110933	0.161	0.1595
X-3873	binimetinib	INC424	BRCA	-0.259067	-0.129277	0.161	0.1595
X-3873	LLM871	INC424	BRCA	-0.259067	-0.110933	0.161	0.1595
X-3873	LLM871	BKM120	BRCA	-0.259067	-0.110933	0.161	0.1595
X-3873	BKM120	binimetinib	BRCA	-0.259067	-0.129277	0.161	0.1595
X-3468	tamoxifen	paclitaxel	BRCA	-0.256439	-0.286841	0.058	0.158
X-3468	paclitaxel	LKA136	BRCA	-0.256439	-0.286841	0.058	0.158
X-3468	paclitaxel	tamoxifen	BRCA	-0.256439	-0.286841	0.058	0.158
X-3468	paclitaxel	CLR457	BRCA	-0.256439	-0.286841	0.058	0.158
X-3468	CLR457	paclitaxel	BRCA	-0.256439	-0.286841	0.058	0.158
X-3468	LKA136	paclitaxel	BRCA	-0.256439	-0.286841	0.058	0.158
X-3468	HDM201	paclitaxel	BRCA	0.00209134	-0.0413138	0.058	0.155
X-3468	paclitaxel	HDM201	BRCA	0.00209134	-0.0413138	0.058	0.155
X-3468	BKM120	LLM871	BRCA	-0.259067	-0.110933	0.058	0.1535
X-3468	BKM120	tamoxifen	BRCA	-0.259067	-0.13409	0.058	0.1535
X-3468	LLM871	BKM120	BRCA	-0.259067	-0.110933	0.058	0.1535
X-3468	tamoxifen	BKM120	BRCA	-0.259067	-0.13409	0.058	0.1535
X-3468	BKM120	LKA136	BRCA	-0.259067	-0.13409	0.058	0.1535
X-3468	LKA136	BKM120	BRCA	-0.259067	-0.13409	0.058	0.1535
X-3873	LJM716	LLM871	BRCA	-0.303684	-0.462748	0.072	0.152
X-3873	binimetinib	LJM716	BRCA	-0.303684	-0.481092	0.072	0.152
X-3873	LJM716	binimetinib	BRCA	-0.303684	-0.481092	0.072	0.152
X-3873	LLM871	LJM716	BRCA	-0.303684	-0.462748	0.072	0.152
X-4824	CLR457	LEE011	BRCA	0.440197	0.463252	-0.318	0.1495
X-4824	LEE011	CLR457	BRCA	0.440197	0.463252	-0.318	0.1495
X-3873	CGM097	BKM120	BRCA	-0.1494	0.217725	0.161	0.149
X-3873	INC424	BKM120	BRCA	-0.1494	0.217725	0.161	0.149
X-3873	BKM120	CGM097	BRCA	-0.1494	0.217725	0.161	0.149
X-3873	BKM120	INC424	BRCA	-0.1494	0.217725	0.161	0.149
X-3873	binimetinib	BYL719	BRCA	-0.604331	-0.656999	0.386	0.1475
X-3873	LLM871	BYL719	BRCA	-0.604331	-0.638655	0.386	0.1475
X-3873	BYL719	binimetinib	BRCA	-0.604331	-0.656999	0.386	0.1475
X-3873	BYL719	LLM871	BRCA	-0.604331	-0.638655	0.386	0.1475
X-3468	BKM120	HDM201	BRCA	-0.257184	0.111437	0.058	0.1435
X-3468	HDM201	BKM120	BRCA	-0.257184	0.111437	0.058	0.1435
X-5355	BKM120	binimetinib	BRCA	0.291505	1.10207	-0.301	0.142
X-5355	binimetinib	BKM120	BRCA	0.291505	1.10207	-0.301	0.142
X-5355	BKM120	paclitaxel	BRCA	0.291505	1.12042	-0.301	0.142
X-5355	paclitaxel	BKM120	BRCA	0.291505	1.12042	-0.301	0.142
X-5975	LLM871	paclitaxel	BRCA	0.638315	1.60727	-0.335	0.1325
X-5975	paclitaxel	LLM871	BRCA	0.638315	1.60727	-0.335	0.1325
X-3077	LJM716	binimetinib	BRCA	-0.604331	-0.656999	0.617	0.1305
X-3077	binimetinib	LJM716	BRCA	-0.604331	-0.656999	0.617	0.1305
X-3873	LJM716	LEE011	BRCA	-0.598259	-0.160253	0.213	0.129
X-3873	LEE011	LJM716	BRCA	-0.598259	-0.160253	0.213	0.129
X-3873	BKM120	LJM716	BRCA	-0.259067	-0.13409	0.072	0.124
X-3873	LJM716	BKM120	BRCA	-0.259067	-0.13409	0.072	0.124
X-3468	paclitaxel	BKM120	BRCA	-0.142915	0.0649742	0.058	0.123
X-3468	BKM120	paclitaxel	BRCA	-0.142915	0.0649742	0.058	0.123
X-3468	HDM201	tamoxifen	BRCA	-0.030713	-0.262936	0.058	0.12
X-3468	tamoxifen	HDM201	BRCA	-0.030713	-0.262936	0.058	0.12
X-3468	LKA136	HDM201	BRCA	-0.030713	-0.262936	0.058	0.12
X-3468	HDM201	LKA136	BRCA	-0.030713	-0.262936	0.058	0.12
X-3468	tamoxifen	LKA136	BRCA	-0.732566	-0.513804	0.058	0.117
X-3468	LKA136	tamoxifen	BRCA	-0.732566	-0.513804	0.058	0.117
X-3697	binimetinib	LEE011	BRCA	-0.604331	-0.656999	0.378	0.115
X-3697	LLM871	LEE011	BRCA	-0.604331	-0.638655	0.378	0.115
X-3697	BGJ398	LEE011	BRCA	-0.604331	-0.638655	0.378	0.115
X-3697	paclitaxel	LEE011	BRCA	-0.604331	-0.638655	0.378	0.115
X-3697	LEE011	binimetinib	BRCA	-0.604331	-0.656999	0.378	0.115
X-3697	LEE011	LLM871	BRCA	-0.604331	-0.638655	0.378	0.115
X-3697	LEE011	BGJ398	BRCA	-0.604331	-0.638655	0.378	0.115
X-3697	LEE011	paclitaxel	BRCA	-0.604331	-0.638655	0.378	0.115
X-3873	CGM097	INC424	BRCA	-0.432164	0.191468	0.161	0.114
X-3873	INC424	CGM097	BRCA	-0.432164	0.191468	0.161	0.114
X-3697	LEE011	INC424	BRCA	-0.670821	-0.682398	0.378	0.1135
X-3697	INC424	LEE011	BRCA	-0.670821	-0.682398	0.378	0.1135
X-1631	LEE011	paclitaxel	BRCA	-0.0381194	0.0649742	-0.716	0.1095
X-1631	paclitaxel	LEE011	BRCA	-0.0381194	0.0649742	-0.716	0.1095
X-3697	LEE011	trastuzumab	BRCA	-0.670821	-0.682398	0.378	0.1075
X-3697	trastuzumab	LEE011	BRCA	-0.670821	-0.682398	0.378	0.1075
X-1828	binimetinib	LEE011	BRCA	-0.0381194	0.0466305	-0.295	0.1065
X-1828	LEE011	binimetinib	BRCA	-0.0381194	0.0466305	-0.295	0.1065
X-3873	BKM120	LFA102	BRCA	-0.670057	-0.0644706	0.161	0.106
X-3873	LFA102	BKM120	BRCA	-0.670057	-0.0644706	0.161	0.106
X-5355	BYL719	BKM120	BRCA	-0.0655862	0.373216	-0.245	0.1055
X-5355	BKM120	BYL719	BRCA	-0.0655862	0.373216	-0.245	0.1055
X-3468	paclitaxel	LLM871	BRCA	-0.492459	-0.327708	0.058	0.0985
X-3468	LLM871	paclitaxel	BRCA	-0.492459	-0.327708	0.058	0.0985
X-3450	LEE011	BKM120	BRCA	0.182281	0.745447	-0.172	0.0975
X-3450	LEE011	CLR457	BRCA	0.182281	0.745447	-0.172	0.0975
X-3450	BKM120	LEE011	BRCA	0.182281	0.745447	-0.172	0.0975
X-3450	CLR457	LEE011	BRCA	0.182281	0.745447	-0.172	0.0975
X-3077	paclitaxel	LFA102	BRCA	-0.604331	-0.638655	0.506	0.095
X-3077	tamoxifen	binimetinib	BRCA	-0.604331	-0.656999	0.506	0.095
X-4347	binimetinib	BYL719	BRCA	0.393019	0.222538	-0.232	0.095
X-3873	BGJ398	LJM716	BRCA	-0.604331	-0.638655	0.072	0.095
X-3077	paclitaxel	binimetinib	BRCA	-0.604331	-0.638655	0.506	0.095
X-3077	paclitaxel	LKA136	BRCA	-0.604331	-0.638655	0.506	0.095
X-3077	HDM201	paclitaxel	BRCA	-0.604331	-0.638655	0.506	0.095
X-3077	paclitaxel	HDM201	BRCA	-0.604331	-0.638655	0.506	0.095
X-3077	paclitaxel	CGM097	BRCA	-0.604331	-0.638655	0.506	0.095
X-3873	LJM716	BGJ398	BRCA	-0.604331	-0.638655	0.072	0.095
X-3077	INC424	paclitaxel	BRCA	-0.604331	-0.638655	0.506	0.095
X-3077	binimetinib	paclitaxel	BRCA	-0.604331	-0.638655	0.506	0.095
X-3077	LKA136	paclitaxel	BRCA	-0.604331	-0.638655	0.506	0.095
X-4347	BYL719	binimetinib	BRCA	0.393019	0.222538	-0.232	0.095
X-3077	LFA102	paclitaxel	BRCA	-0.604331	-0.638655	0.506	0.095
X-3077	CGM097	paclitaxel	BRCA	-0.604331	-0.638655	0.506	0.095
X-3077	binimetinib	tamoxifen	BRCA	-0.604331	-0.656999	0.506	0.095
X-3077	paclitaxel	INC424	BRCA	-0.604331	-0.638655	0.506	0.095
X-3468	BKM120	CLR457	BRCA	-0.598259	-0.154506	0.058	0.094
X-3468	CLR457	BKM120	BRCA	-0.598259	-0.154506	0.058	0.094
X-3873	tamoxifen	binimetinib	BRCA	-0.604331	-0.656999	0.161	0.093
X-3873	LLM871	HDM201	BRCA	-0.604331	-0.638655	0.161	0.093
X-3873	binimetinib	HDM201	BRCA	-0.604331	-0.656999	0.161	0.093
X-3873	LLM871	tamoxifen	BRCA	-0.604331	-0.638655	0.161	0.093
X-3873	BGJ398	binimetinib	BRCA	-0.604331	-0.638655	0.161	0.093
X-3873	tamoxifen	LLM871	BRCA	-0.604331	-0.638655	0.161	0.093
X-3873	binimetinib	LKA136	BRCA	-0.604331	-0.656999	0.161	0.093
X-3873	binimetinib	BGJ398	BRCA	-0.604331	-0.638655	0.161	0.093
X-3873	HDM201	binimetinib	BRCA	-0.604331	-0.656999	0.161	0.093
X-3873	LKA136	binimetinib	BRCA	-0.604331	-0.656999	0.161	0.093
X-3873	HDM201	LLM871	BRCA	-0.604331	-0.638655	0.161	0.093
X-3873	binimetinib	tamoxifen	BRCA	-0.604331	-0.656999	0.161	0.093
X-3873	LLM871	LKA136	BRCA	-0.604331	-0.638655	0.161	0.093
X-3873	LKA136	LLM871	BRCA	-0.604331	-0.638655	0.161	0.093
X-5355	BKM120	CLR457	BRCA	-0.0655862	0.373216	-0.301	0.0915
X-5355	CLR457	BKM120	BRCA	-0.0655862	0.373216	-0.301	0.0915
X-3077	LJM716	CGM097	BRCA	-0.670821	-0.682398	0.617	0.0895
X-3077	LJM716	HDM201	BRCA	-0.670821	-0.682398	0.617	0.0895
X-3077	LJM716	INC424	BRCA	-0.670821	-0.682398	0.617	0.0895
X-3077	LJM716	LFA102	BRCA	-0.670821	-0.682398	0.617	0.0895
X-3077	LFA102	LJM716	BRCA	-0.670821	-0.682398	0.617	0.0895
X-3077	LJM716	LKA136	BRCA	-0.670821	-0.682398	0.617	0.0895
X-3077	INC424	LJM716	BRCA	-0.670821	-0.682398	0.617	0.0895
X-3077	HDM201	LJM716	BRCA	-0.670821	-0.682398	0.617	0.0895
X-3077	LKA136	LJM716	BRCA	-0.670821	-0.682398	0.617	0.0895
X-3077	CGM097	LJM716	BRCA	-0.670821	-0.682398	0.617	0.0895
X-5355	BKM120	LLM871	BRCA	0.182281	0.768604	-0.301	0.089
X-5975	paclitaxel	BYL719	BRCA	0.783358	0.592696	-0.326	0.089
X-5975	BYL719	paclitaxel	BRCA	0.783358	0.592696	-0.326	0.089
X-5355	LLM871	BKM120	BRCA	0.182281	0.768604	-0.301	0.089
X-4347	binimetinib	tamoxifen	BRCA	0.393019	0.222538	-0.288	0.087
X-4347	binimetinib	paclitaxel	BRCA	0.393019	0.240882	-0.288	0.087
X-4347	binimetinib	LFA102	BRCA	0.393019	0.222538	-0.288	0.087
X-4347	binimetinib	LLM871	BRCA	0.393019	0.240882	-0.288	0.087
X-4347	binimetinib	LKA136	BRCA	0.393019	0.222538	-0.288	0.087
X-4347	binimetinib	BGJ398	BRCA	0.393019	0.240882	-0.288	0.087
X-4347	binimetinib	INC424	BRCA	0.393019	0.222538	-0.288	0.087
X-4347	LKA136	binimetinib	BRCA	0.393019	0.222538	-0.288	0.087
X-4347	CGM097	binimetinib	BRCA	0.393019	0.222538	-0.288	0.087
X-4347	INC424	binimetinib	BRCA	0.393019	0.222538	-0.288	0.087
X-4347	LFA102	binimetinib	BRCA	0.393019	0.222538	-0.288	0.087
X-4347	binimetinib	CGM097	BRCA	0.393019	0.222538	-0.288	0.087
X-4347	paclitaxel	binimetinib	BRCA	0.393019	0.240882	-0.288	0.087
X-4347	LLM871	binimetinib	BRCA	0.393019	0.240882	-0.288	0.087
X-4347	tamoxifen	binimetinib	BRCA	0.393019	0.222538	-0.288	0.087
X-4347	BGJ398	binimetinib	BRCA	0.393019	0.240882	-0.288	0.087
X-5975	paclitaxel	CLR457	BRCA	0.783358	0.592696	-0.335	0.085
X-5975	paclitaxel	BKM120	BRCA	0.783358	0.592696	-0.335	0.085
X-5975	paclitaxel	INC424	BRCA	0.783358	0.592696	-0.335	0.085
X-5975	paclitaxel	LKA136	BRCA	0.783358	0.592696	-0.335	0.085
X-5975	paclitaxel	CGM097	BRCA	0.783358	0.592696	-0.335	0.085
X-5975	paclitaxel	tamoxifen	BRCA	0.783358	0.592696	-0.335	0.085
X-5975	tamoxifen	paclitaxel	BRCA	0.783358	0.592696	-0.335	0.085
X-5975	paclitaxel	HDM201	BRCA	0.783358	0.592696	-0.335	0.085
X-5975	CGM097	paclitaxel	BRCA	0.783358	0.592696	-0.335	0.085
X-5975	HDM201	paclitaxel	BRCA	0.783358	0.592696	-0.335	0.085
X-5975	LKA136	paclitaxel	BRCA	0.783358	0.592696	-0.335	0.085
X-5975	CLR457	paclitaxel	BRCA	0.783358	0.592696	-0.335	0.085
X-5975	INC424	paclitaxel	BRCA	0.783358	0.592696	-0.335	0.085
X-5975	BKM120	paclitaxel	BRCA	0.783358	0.592696	-0.335	0.085
X-5355	LFA102	BKM120	BRCA	0.393019	0.217725	-0.301	0.085
X-5355	LKA136	BKM120	BRCA	0.393019	0.217725	-0.301	0.085
X-5355	tamoxifen	BKM120	BRCA	0.393019	0.217725	-0.301	0.085
X-5355	BKM120	LKA136	BRCA	0.393019	0.217725	-0.301	0.085
X-5355	BKM120	LFA102	BRCA	0.393019	0.217725	-0.301	0.085
X-5355	CGM097	BKM120	BRCA	0.393019	0.217725	-0.301	0.085
X-5355	BKM120	INC424	BRCA	0.393019	0.217725	-0.301	0.085
X-5355	BKM120	HDM201	BRCA	0.393019	0.217725	-0.301	0.085
X-5355	BKM120	tamoxifen	BRCA	0.393019	0.217725	-0.301	0.085
X-5355	HDM201	BKM120	BRCA	0.393019	0.217725	-0.301	0.085
X-5355	INC424	BKM120	BRCA	0.393019	0.217725	-0.301	0.085
X-5355	BKM120	CGM097	BRCA	0.393019	0.217725	-0.301	0.085
X-5355	BKM120	BGJ398	BRCA	0.393019	0.240882	-0.301	0.085
X-5355	BGJ398	BKM120	BRCA	0.393019	0.240882	-0.301	0.085
X-4567	LEE011	trastuzumab	BRCA	-0.804908	-0.612779	0.918	0.083
X-4567	trastuzumab	LEE011	BRCA	-0.804908	-0.612779	0.918	0.083
X-4347	binimetinib	trastuzumab	BRCA	0.393019	0.222538	-0.361	0.0805
X-4347	trastuzumab	binimetinib	BRCA	0.393019	0.222538	-0.361	0.0805
X-5355	trastuzumab	BKM120	BRCA	0.393019	0.217725	-0.369	0.0785
X-2640	BYL719	LLM871	BRCA	0.83206	1.01413	-0.304	0.0785
X-5355	BKM120	trastuzumab	BRCA	0.393019	0.217725	-0.369	0.0785
X-2640	LLM871	BYL719	BRCA	0.83206	1.01413	-0.304	0.0785
X-5975	BGJ398	paclitaxel	BRCA	0.74265	0.558465	-0.335	0.0765
X-5975	paclitaxel	BGJ398	BRCA	0.74265	0.558465	-0.335	0.0765
X-1286	BKM120	LEE011	BRCA	-0.194675	-0.309997	-0.314	0.0755
X-1286	LEE011	CLR457	BRCA	-0.194675	-0.309997	-0.314	0.0755
X-1286	LEE011	BKM120	BRCA	-0.194675	-0.309997	-0.314	0.0755
X-1286	CLR457	LEE011	BRCA	-0.194675	-0.309997	-0.314	0.0755
X-4567	BGJ398	LEE011	BRCA	-0.849143	-0.814563	0.918	0.075
X-4567	BGJ398	trastuzumab	BRCA	-0.788265	-0.569036	0.937	0.075
X-3468	LJM716	LEE011	BRCA	-0.732566	-0.512068	0.043	0.075
X-4567	trastuzumab	BGJ398	BRCA	-0.788265	-0.569036	0.937	0.075
X-4567	LEE011	BGJ398	BRCA	-0.849143	-0.814563	0.918	0.075
X-3468	LEE011	LJM716	BRCA	-0.732566	-0.512068	0.043	0.075
X-4567	LFA102	trastuzumab	BRCA	-0.804908	-0.621837	0.937	0.073
X-4567	trastuzumab	LFA102	BRCA	-0.804908	-0.621837	0.937	0.073
X-4567	CGM097	trastuzumab	BRCA	-0.804908	-0.614751	0.937	0.073
X-4567	tamoxifen	trastuzumab	BRCA	-0.804908	-0.621837	0.937	0.073
X-4567	trastuzumab	CGM097	BRCA	-0.804908	-0.614751	0.937	0.073
X-4567	trastuzumab	tamoxifen	BRCA	-0.804908	-0.621837	0.937	0.073
X-4567	LKA136	trastuzumab	BRCA	-0.804908	-0.620092	0.937	0.073
X-4567	trastuzumab	LKA136	BRCA	-0.804908	-0.620092	0.937	0.073
X-2344	BKM120	LEE011	BRCA	-0.194675	-0.309997	-0.711	0.0725
X-2344	LEE011	BKM120	BRCA	-0.194675	-0.309997	-0.711	0.0725
X-3077	LKA136	tamoxifen	BRCA	-0.670821	-0.689711	0.506	0.0715
X-3077	tamoxifen	INC424	BRCA	-0.670821	-0.684371	0.506	0.0715
X-3077	LFA102	tamoxifen	BRCA	-0.670821	-0.694104	0.506	0.0715
X-3077	tamoxifen	CGM097	BRCA	-0.670821	-0.684371	0.506	0.0715
X-3077	tamoxifen	HDM201	BRCA	-0.670821	-0.684371	0.506	0.0715
X-3077	CGM097	tamoxifen	BRCA	-0.670821	-0.684371	0.506	0.0715
X-3077	tamoxifen	LFA102	BRCA	-0.670821	-0.694104	0.506	0.0715
X-3077	tamoxifen	LKA136	BRCA	-0.670821	-0.689711	0.506	0.0715
X-3077	HDM201	tamoxifen	BRCA	-0.670821	-0.684371	0.506	0.0715
X-3077	INC424	tamoxifen	BRCA	-0.670821	-0.684371	0.506	0.0715
X-4567	CGM097	LEE011	BRCA	-0.948642	-0.858306	0.918	0.071
X-4567	tamoxifen	LEE011	BRCA	-0.948642	-0.858306	0.918	0.071
X-4567	LFA102	LEE011	BRCA	-0.948642	-0.858306	0.918	0.071
X-4567	LEE011	tamoxifen	BRCA	-0.948642	-0.858306	0.918	0.071
X-4567	LKA136	LEE011	BRCA	-0.948642	-0.858306	0.918	0.071
X-4567	LEE011	LFA102	BRCA	-0.948642	-0.858306	0.918	0.071
X-4567	LEE011	LKA136	BRCA	-0.948642	-0.858306	0.918	0.071
X-4567	LEE011	CGM097	BRCA	-0.948642	-0.858306	0.918	0.071
X-3697	CLR457	BYL719	BRCA	0.630442	0.616214	-0.23	0.0695
X-3697	BYL719	CLR457	BRCA	0.630442	0.616214	-0.23	0.0695
X-3077	paclitaxel	trastuzumab	BRCA	-0.604331	-0.638655	0.296	0.0685
X-3077	trastuzumab	paclitaxel	BRCA	-0.604331	-0.638655	0.296	0.0685
X-5249	BGJ398	LEE011	BRCA	0.683617	1.47223	-0.309	0.0655
X-5249	LEE011	BGJ398	BRCA	0.683617	1.47223	-0.309	0.0655
X-3697	CLR457	paclitaxel	BRCA	0.653417	0.662316	-0.285	0.0625
X-3697	LLM871	CLR457	BRCA	0.653417	0.662316	-0.285	0.0625
X-3697	CLR457	INC424	BRCA	0.653417	0.639159	-0.285	0.0625
X-3697	paclitaxel	CLR457	BRCA	0.653417	0.662316	-0.285	0.0625
X-3873	LFA102	binimetinib	BRCA	-0.270571	-0.411472	0.161	0.0625
X-3697	CLR457	LLM871	BRCA	0.653417	0.662316	-0.285	0.0625
X-3697	CLR457	BGJ398	BRCA	0.653417	0.662316	-0.285	0.0625
X-3697	CLR457	binimetinib	BRCA	0.653417	0.643972	-0.285	0.0625
X-3873	LLM871	LFA102	BRCA	-0.270571	-0.393129	0.161	0.0625
X-3873	LFA102	LLM871	BRCA	-0.270571	-0.393129	0.161	0.0625
X-3697	binimetinib	CLR457	BRCA	0.653417	0.643972	-0.285	0.0625
X-3697	BGJ398	CLR457	BRCA	0.653417	0.662316	-0.285	0.0625
X-3873	binimetinib	LFA102	BRCA	-0.270571	-0.411472	0.161	0.0625
X-3697	INC424	CLR457	BRCA	0.653417	0.639159	-0.285	0.0625
X-3873	BKM120	trastuzumab	BRCA	-0.670057	-0.0644706	-0.003	0.062
X-3298	BYL719	paclitaxel	BRCA	0.783358	0.592696	-0.952	0.062
X-3873	trastuzumab	BKM120	BRCA	-0.670057	-0.0644706	-0.003	0.062
X-3298	paclitaxel	BYL719	BRCA	0.783358	0.592696	-0.952	0.062
X-5975	LLM871	BYL719	BRCA	0.393019	0.240882	-0.326	0.0605
X-5975	BYL719	LLM871	BRCA	0.393019	0.240882	-0.326	0.0605
X-3697	CLR457	tamoxifen	BRCA	0.440197	0.463252	-0.285	0.06
X-3697	LFA102	CLR457	BRCA	0.440197	0.463252	-0.285	0.06
X-3697	LKA136	CLR457	BRCA	0.440197	0.463252	-0.285	0.06
X-3697	HDM201	CLR457	BRCA	0.440197	0.463252	-0.285	0.06
X-3697	CLR457	LFA102	BRCA	0.440197	0.463252	-0.285	0.06
X-3697	CLR457	LKA136	BRCA	0.440197	0.463252	-0.285	0.06
X-3697	tamoxifen	CLR457	BRCA	0.440197	0.463252	-0.285	0.06
X-3697	CLR457	HDM201	BRCA	0.440197	0.463252	-0.285	0.06
X-3697	CLR457	CGM097	BRCA	0.440197	0.463252	-0.285	0.06
X-3697	CGM097	CLR457	BRCA	0.440197	0.463252	-0.285	0.06
X-3077	binimetinib	LEE011	BRCA	-0.604331	-0.656999	0.391	0.058
X-3077	LEE011	binimetinib	BRCA	-0.604331	-0.656999	0.391	0.058
X-3450	BYL719	binimetinib	BRCA	-0.256439	-0.305184	0.341	0.057
X-3450	binimetinib	BYL719	BRCA	-0.256439	-0.305184	0.341	0.057
X-4567	LFA102	BGJ398	BRCA	-0.849143	-0.814563	0.938	0.056
X-4567	tamoxifen	BGJ398	BRCA	-0.849143	-0.814563	0.938	0.056
X-4567	BGJ398	LKA136	BRCA	-0.849143	-0.814563	0.938	0.056
X-4567	BGJ398	LFA102	BRCA	-0.849143	-0.814563	0.938	0.056
X-4567	BGJ398	CGM097	BRCA	-0.849143	-0.814563	0.938	0.056
X-4567	LKA136	BGJ398	BRCA	-0.849143	-0.814563	0.938	0.056
X-4567	CGM097	BGJ398	BRCA	-0.849143	-0.814563	0.938	0.056
X-4567	BGJ398	tamoxifen	BRCA	-0.849143	-0.814563	0.938	0.056
X-3873	LFA102	INC424	BRCA	0.0302476	-0.087029	0.161	0.0555
X-3873	INC424	LFA102	BRCA	0.0302476	-0.087029	0.161	0.0555
X-3873	LFA102	CGM097	BRCA	0.0302476	-0.087029	0.161	0.0555
X-3873	CGM097	LFA102	BRCA	0.0302476	-0.087029	0.161	0.0555
X-5975	LLM871	tamoxifen	BRCA	0.393019	0.240882	-0.335	0.0555
X-5975	BKM120	LLM871	BRCA	0.393019	0.240882	-0.335	0.0555
X-5975	tamoxifen	LLM871	BRCA	0.393019	0.240882	-0.335	0.0555
X-5975	LLM871	LKA136	BRCA	0.393019	0.240882	-0.335	0.0555
X-5975	LLM871	HDM201	BRCA	0.393019	0.240882	-0.335	0.0555
X-5975	HDM201	LLM871	BRCA	0.393019	0.240882	-0.335	0.0555
X-5975	LLM871	INC424	BRCA	0.393019	0.240882	-0.335	0.0555
X-5975	LLM871	CLR457	BRCA	0.393019	0.240882	-0.335	0.0555
X-5975	INC424	LLM871	BRCA	0.393019	0.240882	-0.335	0.0555
X-5975	LLM871	CGM097	BRCA	0.393019	0.240882	-0.335	0.0555
X-5975	LKA136	LLM871	BRCA	0.393019	0.240882	-0.335	0.0555
X-5975	CGM097	LLM871	BRCA	0.393019	0.240882	-0.335	0.0555
X-5975	LLM871	BKM120	BRCA	0.393019	0.240882	-0.335	0.0555
X-5975	CLR457	LLM871	BRCA	0.393019	0.240882	-0.335	0.0555
X-1407	binimetinib	LEE011	BRCA	-0.194675	-0.305184	-0.731	0.055
X-1407	LEE011	binimetinib	BRCA	-0.194675	-0.305184	-0.731	0.055
X-3298	HDM201	paclitaxel	BRCA	0.783358	0.592696	-0.963	0.0545
X-3298	binimetinib	paclitaxel	BRCA	0.783358	0.592696	-0.963	0.0545
X-3298	CLR457	paclitaxel	BRCA	0.783358	0.592696	-0.963	0.0545
X-3298	paclitaxel	BKM120	BRCA	0.783358	0.592696	-0.963	0.0545
X-3298	INC424	paclitaxel	BRCA	0.783358	0.592696	-0.963	0.0545
X-3298	CGM097	paclitaxel	BRCA	0.783358	0.592696	-0.963	0.0545
X-3298	paclitaxel	tamoxifen	BRCA	0.783358	0.592696	-0.963	0.0545
X-3298	LFA102	paclitaxel	BRCA	0.783358	0.592696	-0.963	0.0545
X-3298	paclitaxel	LKA136	BRCA	0.783358	0.592696	-0.963	0.0545
X-3298	BKM120	paclitaxel	BRCA	0.783358	0.592696	-0.963	0.0545
X-3298	paclitaxel	binimetinib	BRCA	0.783358	0.592696	-0.963	0.0545
X-3298	LKA136	paclitaxel	BRCA	0.783358	0.592696	-0.963	0.0545
X-3298	paclitaxel	INC424	BRCA	0.783358	0.592696	-0.963	0.0545
X-3298	paclitaxel	LFA102	BRCA	0.783358	0.592696	-0.963	0.0545
X-3298	paclitaxel	HDM201	BRCA	0.783358	0.592696	-0.963	0.0545
X-3298	paclitaxel	CLR457	BRCA	0.783358	0.592696	-0.963	0.0545
X-3298	paclitaxel	CGM097	BRCA	0.783358	0.592696	-0.963	0.0545
X-3298	tamoxifen	paclitaxel	BRCA	0.783358	0.592696	-0.963	0.0545
X-4567	CGM097	tamoxifen	BRCA	-0.948642	-0.860278	0.938	0.053
X-4567	LKA136	tamoxifen	BRCA	-0.948642	-0.865618	0.938	0.053
X-4567	CGM097	LFA102	BRCA	-0.948642	-0.860278	0.938	0.053
X-4567	CGM097	LKA136	BRCA	-0.948642	-0.860278	0.938	0.053
X-4567	LKA136	LFA102	BRCA	-0.948642	-0.865618	0.938	0.053
X-4567	LFA102	tamoxifen	BRCA	-0.948642	-0.870012	0.938	0.053
X-4567	tamoxifen	LKA136	BRCA	-0.948642	-0.865618	0.938	0.053
X-4567	LKA136	CGM097	BRCA	-0.948642	-0.860278	0.938	0.053
X-4567	LFA102	CGM097	BRCA	-0.948642	-0.860278	0.938	0.053
X-4567	tamoxifen	LFA102	BRCA	-0.948642	-0.870012	0.938	0.053
X-4567	LFA102	LKA136	BRCA	-0.948642	-0.865618	0.938	0.053
X-4567	tamoxifen	CGM097	BRCA	-0.948642	-0.860278	0.938	0.053
X-3077	LEE011	INC424	BRCA	-0.670821	-0.682398	0.391	0.0515
X-3077	INC424	LEE011	BRCA	-0.670821	-0.682398	0.391	0.0515
X-3077	LEE011	HDM201	BRCA	-0.670821	-0.682398	0.391	0.0515
X-3077	HDM201	LEE011	BRCA	-0.670821	-0.682398	0.391	0.0515
X-3077	CGM097	LEE011	BRCA	-0.670821	-0.682398	0.391	0.0515
X-3077	LEE011	CGM097	BRCA	-0.670821	-0.682398	0.391	0.0515
X-3077	LKA136	LEE011	BRCA	-0.670821	-0.682398	0.391	0.0515
X-3077	LEE011	LFA102	BRCA	-0.670821	-0.682398	0.391	0.0515
X-3077	LEE011	LKA136	BRCA	-0.670821	-0.682398	0.391	0.0515
X-3077	LFA102	LEE011	BRCA	-0.670821	-0.682398	0.391	0.0515
X-3697	CLR457	trastuzumab	BRCA	0.653417	0.639159	-0.353	0.051
X-3697	trastuzumab	CLR457	BRCA	0.653417	0.639159	-0.353	0.051
X-5355	binimetinib	paclitaxel	BRCA	0.2047	0.944511	-0.301	0.049
X-5355	paclitaxel	binimetinib	BRCA	0.2047	0.944511	-0.301	0.049
X-3298	paclitaxel	trastuzumab	BRCA	0.783358	0.592696	-0.973	0.047
X-5975	BGJ398	LLM871	BRCA	0.397365	0.20665	-0.335	0.047
X-3450	LKA136	BYL719	BRCA	-0.303684	-0.485905	0.341	0.047
X-3450	BYL719	LKA136	BRCA	-0.303684	-0.485905	0.341	0.047
X-5975	LLM871	BGJ398	BRCA	0.397365	0.20665	-0.335	0.047
X-3298	trastuzumab	paclitaxel	BRCA	0.783358	0.592696	-0.973	0.047
X-3077	tamoxifen	trastuzumab	BRCA	-0.670821	-0.691456	0.296	0.045
X-3298	paclitaxel	BGJ398	BRCA	0.74265	0.558465	-0.963	0.045
X-3298	BGJ398	paclitaxel	BRCA	0.74265	0.558465	-0.963	0.045
X-3077	trastuzumab	tamoxifen	BRCA	-0.670821	-0.691456	0.296	0.045
X-3873	LJM716	CGM097	BRCA	-0.598259	-0.154676	0.072	0.0425
X-3873	INC424	LJM716	BRCA	-0.598259	-0.154676	0.072	0.0425
X-3873	CGM097	LJM716	BRCA	-0.598259	-0.154676	0.072	0.0425
X-3873	LJM716	INC424	BRCA	-0.598259	-0.154676	0.072	0.0425
X-4347	BKM120	binimetinib	BRCA	0.187735	0.574353	-0.288	0.041
X-4347	binimetinib	BKM120	BRCA	0.187735	0.574353	-0.288	0.041
X-3450	binimetinib	LKA136	BRCA	-0.256439	-0.305184	0.238	0.04
X-3450	LKA136	binimetinib	BRCA	-0.256439	-0.305184	0.238	0.04
X-3697	CLR457	BKM120	BRCA	0.655658	0.970558	-0.285	0.038
X-3697	BKM120	CLR457	BRCA	0.655658	0.970558	-0.285	0.038
X-2640	LLM871	binimetinib	BRCA	0.83206	1.01413	-0.449	0.0375
X-2640	CGM097	LLM871	BRCA	0.83206	1.01413	-0.449	0.0375
X-2640	binimetinib	LLM871	BRCA	0.83206	1.01413	-0.449	0.0375
X-2640	LLM871	LKA136	BRCA	0.83206	1.01413	-0.449	0.0375
X-2640	LLM871	CLR457	BRCA	0.83206	1.01413	-0.449	0.0375
X-2640	LLM871	CGM097	BRCA	0.83206	1.01413	-0.449	0.0375
X-2640	LKA136	LLM871	BRCA	0.83206	1.01413	-0.449	0.0375
X-2640	CLR457	LLM871	BRCA	0.83206	1.01413	-0.449	0.0375
X-1631	LLM871	BYL719	BRCA	0.420519	0.416789	-0.855	0.037
X-1631	BYL719	LLM871	BRCA	0.420519	0.416789	-0.855	0.037
X-3077	trastuzumab	LEE011	BRCA	-0.670821	-0.682398	0.299	0.0355
X-3077	LEE011	trastuzumab	BRCA	-0.670821	-0.682398	0.299	0.0355
X-3873	BGJ398	LLM871	BRCA	-0.670821	-0.672887	0.161	0.0325
X-3873	LLM871	BGJ398	BRCA	-0.670821	-0.672887	0.161	0.0325
X-2640	LLM871	BKM120	BRCA	0.7933	1.36595	-0.449	0.032
X-2640	BKM120	LLM871	BRCA	0.7933	1.36595	-0.449	0.032
X-4347	binimetinib	CLR457	BRCA	-0.0727444	0.398445	-0.288	0.0305
X-4347	binimetinib	HDM201	BRCA	-0.0727444	0.398445	-0.288	0.0305
X-4347	HDM201	binimetinib	BRCA	-0.0727444	0.398445	-0.288	0.0305
X-4347	CLR457	binimetinib	BRCA	-0.0727444	0.398445	-0.288	0.0305
X-1631	LFA102	LLM871	BRCA	0.420519	0.416789	-0.861	0.0285
X-1631	CGM097	LLM871	BRCA	0.420519	0.416789	-0.861	0.0285
X-1631	LLM871	HDM201	BRCA	0.420519	0.416789	-0.861	0.0285
X-1631	LKA136	LLM871	BRCA	0.420519	0.416789	-0.861	0.0285
X-1631	LLM871	LFA102	BRCA	0.420519	0.416789	-0.861	0.0285
X-1631	LLM871	LKA136	BRCA	0.420519	0.416789	-0.861	0.0285
X-1631	tamoxifen	LLM871	BRCA	0.420519	0.416789	-0.861	0.0285
X-1631	binimetinib	LLM871	BRCA	0.420519	0.416789	-0.861	0.0285
X-1631	LLM871	tamoxifen	BRCA	0.420519	0.416789	-0.861	0.0285
X-1631	LLM871	binimetinib	BRCA	0.420519	0.416789	-0.861	0.0285
X-1631	HDM201	LLM871	BRCA	0.420519	0.416789	-0.861	0.0285
X-1631	LLM871	CGM097	BRCA	0.420519	0.416789	-0.861	0.0285
X-1298	paclitaxel	BKM120	BRCA	0.393019	0.240882	-0.957	0.026
X-1298	BKM120	binimetinib	BRCA	0.393019	0.222538	-0.957	0.026
X-1298	binimetinib	BKM120	BRCA	0.393019	0.222538	-0.957	0.026
X-1298	CGM097	BKM120	BRCA	0.393019	0.217725	-0.957	0.026
X-1298	BKM120	paclitaxel	BRCA	0.393019	0.240882	-0.957	0.026
X-1298	BKM120	CGM097	BRCA	0.393019	0.217725	-0.957	0.026
X-1298	BKM120	LKA136	BRCA	0.393019	0.217725	-0.957	0.026
X-1298	BKM120	LFA102	BRCA	0.393019	0.217725	-0.957	0.026
X-1298	BKM120	HDM201	BRCA	0.393019	0.217725	-0.957	0.026
X-1298	BKM120	BGJ398	BRCA	0.393019	0.240882	-0.957	0.026
X-1298	BGJ398	BKM120	BRCA	0.393019	0.240882	-0.957	0.026
X-1298	LFA102	BKM120	BRCA	0.393019	0.217725	-0.957	0.026
X-1298	LKA136	BKM120	BRCA	0.393019	0.217725	-0.957	0.026
X-1298	HDM201	BKM120	BRCA	0.393019	0.217725	-0.957	0.026
X-1298	BYL719	BKM120	BRCA	0.397365	0.197309	-0.947	0.025
X-1298	BKM120	BYL719	BRCA	0.397365	0.197309	-0.947	0.025
X-1631	LLM871	trastuzumab	BRCA	0.420519	0.416789	-0.867	0.024
X-1631	trastuzumab	LLM871	BRCA	0.420519	0.416789	-0.867	0.024
X-2640	LLM871	HDM201	BRCA	0.708217	0.838223	-0.449	0.023
X-2640	LLM871	LFA102	BRCA	0.708217	0.838223	-0.449	0.023
X-2640	LLM871	tamoxifen	BRCA	0.708217	0.838223	-0.449	0.023
X-2640	tamoxifen	LLM871	BRCA	0.708217	0.838223	-0.449	0.023
X-2640	INC424	LLM871	BRCA	0.708217	0.838223	-0.449	0.023
X-2640	LFA102	LLM871	BRCA	0.708217	0.838223	-0.449	0.023
X-2640	HDM201	LLM871	BRCA	0.708217	0.838223	-0.449	0.023
X-2640	LLM871	INC424	BRCA	0.708217	0.838223	-0.449	0.023
X-1828	CLR457	binimetinib	BRCA	0.73194	1.52351	-0.558	0.0225
X-1828	binimetinib	CLR457	BRCA	0.73194	1.52351	-0.558	0.0225
X-1298	trastuzumab	BKM120	BRCA	0.393019	0.217725	-0.966	0.02
X-1298	BKM120	trastuzumab	BRCA	0.393019	0.217725	-0.966	0.02
X-1631	LLM871	BGJ398	BRCA	0.418729	0.382557	-0.861	0.019
X-1631	BGJ398	LLM871	BRCA	0.418729	0.382557	-0.861	0.019
X-5975	LJM716	LEE011	BRCA	0.554917	0.437088	-0.302	0.017
X-5975	LEE011	LJM716	BRCA	0.554917	0.437088	-0.302	0.017
X-1298	CLR457	BKM120	BRCA	0.397365	0.197309	-0.957	0.0165
X-1298	BKM120	CLR457	BRCA	0.397365	0.197309	-0.957	0.0165
X-2640	paclitaxel	LLM871	BRCA	0.792508	0.973263	-0.449	0.0145
X-2640	LLM871	paclitaxel	BRCA	0.792508	0.973263	-0.449	0.0145
X-3468	LLM871	LJM716	BRCA	-0.303684	-0.462748	-0.23	0.013
X-3468	LJM716	CLR457	BRCA	-0.303684	-0.485905	-0.23	0.013
X-3468	CLR457	LJM716	BRCA	-0.303684	-0.485905	-0.23	0.013
X-3468	LJM716	LLM871	BRCA	-0.303684	-0.462748	-0.23	0.013
X-2640	trastuzumab	LLM871	BRCA	0.708217	0.838223	-0.633	0.0125
X-2640	LLM871	trastuzumab	BRCA	0.708217	0.838223	-0.633	0.0125
X-3873	trastuzumab	INC424	BRCA	0.0302476	-0.087029	-0.003	0.0115
X-3873	trastuzumab	CGM097	BRCA	0.0302476	-0.087029	-0.003	0.0115
X-3873	CGM097	trastuzumab	BRCA	0.0302476	-0.087029	-0.003	0.0115
X-3873	INC424	trastuzumab	BRCA	0.0302476	-0.087029	-0.003	0.0115
X-2640	LLM871	BGJ398	BRCA	0.7946	1.33171	-0.449	0.011
X-2640	BGJ398	LLM871	BRCA	0.7946	1.33171	-0.449	0.011
X-3450	trastuzumab	LEE011	BRCA	-0.236768	-0.330583	-0.195	0.009
X-3450	LEE011	trastuzumab	BRCA	-0.236768	-0.330583	-0.195	0.009
X-4824	LEE011	binimetinib	BRCA	-0.194675	-0.305184	-0.318	0.008
X-4824	binimetinib	LEE011	BRCA	-0.194675	-0.305184	-0.318	0.008
X-5975	paclitaxel	binimetinib	BRCA	0.701918	1.12042	-0.335	0.007
X-5975	binimetinib	paclitaxel	BRCA	0.701918	1.12042	-0.335	0.007
X-2780	LLM871	LFA102	BRCA	0.783358	0.592696	-0.671	0.007
X-2780	LFA102	LLM871	BRCA	0.783358	0.592696	-0.671	0.007
X-2780	LLM871	LKA136	BRCA	0.783358	0.592696	-0.671	0.007
X-2780	LLM871	INC424	BRCA	0.783358	0.592696	-0.671	0.007
X-2780	LLM871	CGM097	BRCA	0.783358	0.592696	-0.671	0.007
X-2780	LKA136	LLM871	BRCA	0.783358	0.592696	-0.671	0.007
X-2780	CGM097	LLM871	BRCA	0.783358	0.592696	-0.671	0.007
X-2780	INC424	LLM871	BRCA	0.783358	0.592696	-0.671	0.007
X-3450	LEE011	LLM871	BRCA	-0.194675	-0.286841	-0.172	0.006
X-3450	LLM871	LEE011	BRCA	-0.194675	-0.286841	-0.172	0.006
X-3450	BGJ398	LEE011	BRCA	-0.194675	-0.286841	-0.172	0.006
X-3450	LEE011	BGJ398	BRCA	-0.194675	-0.286841	-0.172	0.006
X-3450	LEE011	paclitaxel	BRCA	-0.194675	-0.286841	-0.172	0.006
X-3450	paclitaxel	LEE011	BRCA	-0.194675	-0.286841	-0.172	0.006
X-1631	paclitaxel	LLM871	BRCA	0.280153	1.25546	-0.861	0.0045
X-1631	LLM871	paclitaxel	BRCA	0.280153	1.25546	-0.861	0.0045
X-3450	LEE011	HDM201	BRCA	-0.236768	-0.330583	-0.172	0.0045
X-3450	LEE011	tamoxifen	BRCA	-0.236768	-0.330583	-0.172	0.0045
X-3450	HDM201	LEE011	BRCA	-0.236768	-0.330583	-0.172	0.0045
X-3450	CGM097	LEE011	BRCA	-0.236768	-0.330583	-0.172	0.0045
X-3450	tamoxifen	LEE011	BRCA	-0.236768	-0.330583	-0.172	0.0045
X-3450	LEE011	CGM097	BRCA	-0.236768	-0.330583	-0.172	0.0045
X-3450	INC424	LEE011	BRCA	-0.236768	-0.330583	-0.172	0.0045
X-3450	LFA102	LEE011	BRCA	-0.236768	-0.330583	-0.172	0.0045
X-3450	LEE011	INC424	BRCA	-0.236768	-0.330583	-0.172	0.0045
X-3450	LEE011	LFA102	BRCA	-0.236768	-0.330583	-0.172	0.0045
X-2780	LLM871	paclitaxel	BRCA	0.74265	0.551829	-0.671	0.001
X-2780	LLM871	BGJ398	BRCA	0.74265	0.558465	-0.671	0.001
X-2780	BGJ398	LLM871	BRCA	0.74265	0.558465	-0.671	0.001
X-2780	paclitaxel	LLM871	BRCA	0.74265	0.551829	-0.671	0.001
X-2344	LJM716	LEE011	BRCA	-0.236768	-0.336161	-0.493	-0.001
X-2344	LEE011	LJM716	BRCA	-0.236768	-0.336161	-0.493	-0.001
X-1828	CLR457	BYL719	BRCA	0.56425	0.616214	-0.551	-0.001
X-1828	BYL719	CLR457	BRCA	0.56425	0.616214	-0.551	-0.001
X-3873	LJM716	LKA136	BRCA	-0.670821	-0.682398	0.072	-0.0025
X-3873	LKA136	LJM716	BRCA	-0.670821	-0.682398	0.072	-0.0025
X-3873	LJM716	tamoxifen	BRCA	-0.670821	-0.682398	0.072	-0.0025
X-3873	LJM716	HDM201	BRCA	-0.670821	-0.682398	0.072	-0.0025
X-3873	HDM201	LJM716	BRCA	-0.670821	-0.682398	0.072	-0.0025
X-3873	tamoxifen	LJM716	BRCA	-0.670821	-0.682398	0.072	-0.0025
X-5975	LFA102	paclitaxel	BRCA	0.51034	0.768604	-0.335	-0.003
X-5975	paclitaxel	LFA102	BRCA	0.51034	0.768604	-0.335	-0.003
X-2640	LLM871	LJM716	BRCA	0.83206	1.01413	-0.599	-0.0035
X-2640	LJM716	LLM871	BRCA	0.83206	1.01413	-0.599	-0.0035
X-3468	CGM097	LEE011	BRCA	-0.00857744	-0.436872	0.331	-0.0035
X-3468	LEE011	CGM097	BRCA	-0.00857744	-0.436872	0.331	-0.0035
X-4824	CLR457	trastuzumab	BRCA	0.440197	0.463252	-0.339	-0.004
X-4824	trastuzumab	CLR457	BRCA	0.440197	0.463252	-0.339	-0.004
X-1828	tamoxifen	CLR457	BRCA	0.470197	0.639159	-0.558	-0.0045
X-1828	CLR457	LFA102	BRCA	0.470197	0.639159	-0.558	-0.0045
X-1828	INC424	CLR457	BRCA	0.470197	0.639159	-0.558	-0.0045
X-1828	CLR457	tamoxifen	BRCA	0.470197	0.639159	-0.558	-0.0045
X-1828	LFA102	CLR457	BRCA	0.470197	0.639159	-0.558	-0.0045
X-1828	CLR457	CGM097	BRCA	0.470197	0.639159	-0.558	-0.0045
X-1828	CLR457	LKA136	BRCA	0.470197	0.639159	-0.558	-0.0045
X-1828	CLR457	HDM201	BRCA	0.470197	0.639159	-0.558	-0.0045
X-1828	LKA136	CLR457	BRCA	0.470197	0.639159	-0.558	-0.0045
X-1828	HDM201	CLR457	BRCA	0.470197	0.639159	-0.558	-0.0045
X-1828	CLR457	INC424	BRCA	0.470197	0.639159	-0.558	-0.0045
X-1828	CGM097	CLR457	BRCA	0.470197	0.639159	-0.558	-0.0045
X-5355	LEE011	BGJ398	BRCA	-0.604331	-0.638655	0.323	-0.0055
X-5355	BGJ398	LEE011	BRCA	-0.604331	-0.638655	0.323	-0.0055
X-5975	LLM871	binimetinib	BRCA	0.182281	0.768604	-0.335	-0.008
X-5975	binimetinib	LLM871	BRCA	0.182281	0.768604	-0.335	-0.008
X-5355	LFA102	LEE011	BRCA	-0.670821	-0.682398	0.323	-0.0085
X-5355	tamoxifen	LEE011	BRCA	-0.670821	-0.682398	0.323	-0.0085
X-5355	LEE011	INC424	BRCA	-0.670821	-0.682398	0.323	-0.0085
X-5355	LKA136	LEE011	BRCA	-0.670821	-0.682398	0.323	-0.0085
X-5355	INC424	LEE011	BRCA	-0.670821	-0.682398	0.323	-0.0085
X-5355	CGM097	LEE011	BRCA	-0.670821	-0.682398	0.323	-0.0085
X-5355	LEE011	HDM201	BRCA	-0.670821	-0.682398	0.323	-0.0085
X-5355	LEE011	tamoxifen	BRCA	-0.670821	-0.682398	0.323	-0.0085
X-5355	LEE011	CGM097	BRCA	-0.670821	-0.682398	0.323	-0.0085
X-5355	LEE011	LKA136	BRCA	-0.670821	-0.682398	0.323	-0.0085
X-5355	LEE011	LFA102	BRCA	-0.670821	-0.682398	0.323	-0.0085
X-5355	HDM201	LEE011	BRCA	-0.670821	-0.682398	0.323	-0.0085
X-4824	CGM097	CLR457	BRCA	0.440197	0.463252	-0.427	-0.009
X-4824	CLR457	BGJ398	BRCA	0.440197	0.486408	-0.427	-0.009
X-4824	CLR457	CGM097	BRCA	0.440197	0.463252	-0.427	-0.009
X-4824	CLR457	HDM201	BRCA	0.440197	0.463252	-0.427	-0.009
X-4824	CLR457	INC424	BRCA	0.440197	0.463252	-0.427	-0.009
X-4824	CLR457	LFA102	BRCA	0.440197	0.463252	-0.427	-0.009
X-4824	CLR457	LKA136	BRCA	0.440197	0.463252	-0.427	-0.009
X-4824	BGJ398	CLR457	BRCA	0.440197	0.486408	-0.427	-0.009
X-4824	CLR457	LLM871	BRCA	0.440197	0.486408	-0.427	-0.009
X-4824	LLM871	CLR457	BRCA	0.440197	0.486408	-0.427	-0.009
X-4824	CLR457	tamoxifen	BRCA	0.440197	0.463252	-0.427	-0.009
X-4824	tamoxifen	CLR457	BRCA	0.440197	0.463252	-0.427	-0.009
X-4824	HDM201	CLR457	BRCA	0.440197	0.463252	-0.427	-0.009
X-4824	paclitaxel	CLR457	BRCA	0.440197	0.486408	-0.427	-0.009
X-4824	INC424	CLR457	BRCA	0.440197	0.463252	-0.427	-0.009
X-4824	LFA102	CLR457	BRCA	0.440197	0.463252	-0.427	-0.009
X-4824	LKA136	CLR457	BRCA	0.440197	0.463252	-0.427	-0.009
X-4824	CLR457	paclitaxel	BRCA	0.440197	0.486408	-0.427	-0.009
X-2344	BKM120	trastuzumab	BRCA	-0.194675	-0.309997	-0.139	-0.0115
X-2344	trastuzumab	BKM120	BRCA	-0.194675	-0.309997	-0.139	-0.0115
X-5355	trastuzumab	LEE011	BRCA	-0.670821	-0.682398	0.323	-0.012
X-5355	LEE011	trastuzumab	BRCA	-0.670821	-0.682398	0.323	-0.012
X-1631	CLR457	LEE011	BRCA	-0.341187	-0.485905	-0.716	-0.0125
X-1631	LEE011	CLR457	BRCA	-0.341187	-0.485905	-0.716	-0.0125
X-2640	LEE011	BKM120	BRCA	-0.194675	-0.309997	-0.293	-0.014
X-2640	BKM120	LEE011	BRCA	-0.194675	-0.309997	-0.293	-0.014
X-2640	BGJ398	LEE011	BRCA	-0.194675	-0.286841	-0.293	-0.014
X-2640	LEE011	BGJ398	BRCA	-0.194675	-0.286841	-0.293	-0.014
X-3468	LJM716	BKM120	BRCA	-0.259067	-0.13409	-0.23	-0.0145
X-3468	BKM120	LJM716	BRCA	-0.259067	-0.13409	-0.23	-0.0145
X-3873	trastuzumab	LLM871	BRCA	-0.270571	-0.393129	-0.003	-0.0155
X-3873	trastuzumab	binimetinib	BRCA	-0.270571	-0.411472	-0.003	-0.0155
X-3873	binimetinib	trastuzumab	BRCA	-0.270571	-0.411472	-0.003	-0.0155
X-3873	LLM871	trastuzumab	BRCA	-0.270571	-0.393129	-0.003	-0.0155
X-2344	CLR457	BKM120	BRCA	-0.236768	-0.330414	-0.411	-0.0175
X-2344	BKM120	CLR457	BRCA	-0.236768	-0.330414	-0.411	-0.0175
X-5975	LLM871	LFA102	BRCA	-0.0727444	0.416789	-0.335	-0.022
X-5975	LFA102	LLM871	BRCA	-0.0727444	0.416789	-0.335	-0.022
X-3468	paclitaxel	LJM716	BRCA	-0.256439	-0.286841	-0.23	-0.0245
X-3468	LJM716	paclitaxel	BRCA	-0.256439	-0.286841	-0.23	-0.0245
X-5355	BYL719	paclitaxel	BRCA	-0.191307	0.240882	-0.245	-0.0265
X-5355	paclitaxel	BYL719	BRCA	-0.191307	0.240882	-0.245	-0.0265
X-5355	BYL719	binimetinib	BRCA	-0.191307	0.222538	-0.245	-0.0265
X-5355	binimetinib	BYL719	BRCA	-0.191307	0.222538	-0.245	-0.0265
X-5355	LLM871	paclitaxel	BRCA	-0.083931	0.551829	-0.301	-0.0265
X-5355	paclitaxel	LLM871	BRCA	-0.083931	0.551829	-0.301	-0.0265
X-5355	LLM871	binimetinib	BRCA	0.0394411	0.592696	-0.301	-0.028
X-5355	binimetinib	LLM871	BRCA	0.0394411	0.592696	-0.301	-0.028
X-3468	binimetinib	LEE011	BRCA	-0.604331	-0.656999	0.331	-0.0285
X-3468	LEE011	BGJ398	BRCA	-0.604331	-0.638655	0.331	-0.0285
X-3468	BGJ398	LEE011	BRCA	-0.604331	-0.638655	0.331	-0.0285
X-3468	LEE011	binimetinib	BRCA	-0.604331	-0.656999	0.331	-0.0285
X-5355	CLR457	binimetinib	BRCA	-0.191307	0.222538	-0.301	-0.032
X-5355	CLR457	paclitaxel	BRCA	-0.191307	0.240882	-0.301	-0.032
X-5355	binimetinib	CLR457	BRCA	-0.191307	0.222538	-0.301	-0.032
X-5355	paclitaxel	CLR457	BRCA	-0.191307	0.240882	-0.301	-0.032
X-1828	paclitaxel	CLR457	BRCA	0.653417	0.838223	-0.558	-0.0395
X-1828	CLR457	BGJ398	BRCA	0.653417	0.838223	-0.558	-0.0395
X-1828	CLR457	LLM871	BRCA	0.653417	0.838223	-0.558	-0.0395
X-1828	CLR457	paclitaxel	BRCA	0.653417	0.838223	-0.558	-0.0395
X-1828	BGJ398	CLR457	BRCA	0.653417	0.838223	-0.558	-0.0395
X-1828	LLM871	CLR457	BRCA	0.653417	0.838223	-0.558	-0.0395
X-3468	LEE011	LFA102	BRCA	-0.670821	-0.682398	0.331	-0.0435
X-3468	LEE011	INC424	BRCA	-0.670821	-0.682398	0.331	-0.0435
X-3468	LFA102	LEE011	BRCA	-0.670821	-0.682398	0.331	-0.0435
X-3468	INC424	LEE011	BRCA	-0.670821	-0.682398	0.331	-0.0435
X-1828	CLR457	BKM120	BRCA	0.630442	0.79465	-0.558	-0.0445
X-1828	BKM120	CLR457	BRCA	0.630442	0.79465	-0.558	-0.0445
X-1828	trastuzumab	CLR457	BRCA	0.653417	0.815066	-0.56	-0.047
X-1828	CLR457	trastuzumab	BRCA	0.653417	0.815066	-0.56	-0.047
X-3298	paclitaxel	LLM871	BRCA	0.466895	0.727736	-0.963	-0.0505
X-3298	LLM871	paclitaxel	BRCA	0.466895	0.727736	-0.963	-0.0505
X-3873	LJM716	LFA102	BRCA	-0.00857744	-0.436872	0.072	-0.053
X-3873	LFA102	LJM716	BRCA	-0.00857744	-0.436872	0.072	-0.053
X-4888	LEE011	binimetinib	BRCA	-0.604331	-0.656999	0.316	-0.0565
X-4888	LEE011	BKM120	BRCA	-0.604331	-0.661812	0.316	-0.0565
X-4888	BKM120	LEE011	BRCA	-0.604331	-0.661812	0.316	-0.0565
X-4888	binimetinib	LEE011	BRCA	-0.604331	-0.656999	0.316	-0.0565
X-1631	CLR457	LLM871	BRCA	0.187735	0.768604	-0.861	-0.057
X-1631	LLM871	CLR457	BRCA	0.187735	0.768604	-0.861	-0.057
X-3468	trastuzumab	LEE011	BRCA	-0.670821	-0.682398	0.286	-0.0575
X-3468	LEE011	trastuzumab	BRCA	-0.670821	-0.682398	0.286	-0.0575
X-4888	LEE011	LKA136	BRCA	-0.670821	-0.682398	0.316	-0.058
X-4888	LKA136	LEE011	BRCA	-0.670821	-0.682398	0.316	-0.058
X-4888	LEE011	INC424	BRCA	-0.670821	-0.682398	0.316	-0.058
X-4888	tamoxifen	LEE011	BRCA	-0.670821	-0.682398	0.316	-0.058
X-4888	LEE011	tamoxifen	BRCA	-0.670821	-0.682398	0.316	-0.058
X-4888	HDM201	LEE011	BRCA	-0.670821	-0.682398	0.316	-0.058
X-4888	INC424	LEE011	BRCA	-0.670821	-0.682398	0.316	-0.058
X-4888	LEE011	CGM097	BRCA	-0.670821	-0.682398	0.316	-0.058
X-4888	LEE011	HDM201	BRCA	-0.670821	-0.682398	0.316	-0.058
X-4888	CGM097	LEE011	BRCA	-0.670821	-0.682398	0.316	-0.058
X-4824	CLR457	BYL719	BRCA	0.630442	0.616214	-0.517	-0.0605
X-4824	BYL719	CLR457	BRCA	0.630442	0.616214	-0.517	-0.0605
X-4888	LEE011	trastuzumab	BRCA	-0.670821	-0.682398	0.316	-0.0615
X-4888	trastuzumab	LEE011	BRCA	-0.670821	-0.682398	0.316	-0.0615
X-1298	BKM120	INC424	BRCA	-0.0727444	0.393632	-0.957	-0.0635
X-1298	BKM120	tamoxifen	BRCA	-0.0727444	0.393632	-0.957	-0.0635
X-1298	BKM120	LLM871	BRCA	-0.0727444	0.416789	-0.957	-0.0635
X-1298	LLM871	BKM120	BRCA	-0.0727444	0.416789	-0.957	-0.0635
X-1298	tamoxifen	BKM120	BRCA	-0.0727444	0.393632	-0.957	-0.0635
X-1298	INC424	BKM120	BRCA	-0.0727444	0.393632	-0.957	-0.0635
X-4824	BKM120	CLR457	BRCA	0.655658	0.970558	-0.427	-0.064
X-4824	CLR457	BKM120	BRCA	0.655658	0.970558	-0.427	-0.064
X-1916	LJM716	tamoxifen	BRCA	-0.00857744	-0.436872	-0.001	-0.0645
X-1916	LFA102	LJM716	BRCA	-0.00857744	-0.436872	-0.001	-0.0645
X-1916	LJM716	CGM097	BRCA	-0.00857744	-0.436872	-0.001	-0.0645
X-1916	LJM716	HDM201	BRCA	-0.00857744	-0.436872	-0.001	-0.0645
X-1916	LJM716	INC424	BRCA	-0.00857744	-0.436872	-0.001	-0.0645
X-1916	LJM716	LFA102	BRCA	-0.00857744	-0.436872	-0.001	-0.0645
X-1916	LJM716	LKA136	BRCA	-0.00857744	-0.436872	-0.001	-0.0645
X-1916	INC424	LJM716	BRCA	-0.00857744	-0.436872	-0.001	-0.0645
X-1916	HDM201	LJM716	BRCA	-0.00857744	-0.436872	-0.001	-0.0645
X-1631	LLM871	BKM120	BRCA	-0.0727444	0.592696	-0.861	-0.0645
X-1916	LKA136	LJM716	BRCA	-0.00857744	-0.436872	-0.001	-0.0645
X-1916	CGM097	LJM716	BRCA	-0.00857744	-0.436872	-0.001	-0.0645
X-1916	tamoxifen	LJM716	BRCA	-0.00857744	-0.436872	-0.001	-0.0645
X-1631	BKM120	LLM871	BRCA	-0.0727444	0.592696	-0.861	-0.0645
X-4824	CLR457	binimetinib	BRCA	0.631682	0.995787	-0.427	-0.067
X-4824	binimetinib	CLR457	BRCA	0.631682	0.995787	-0.427	-0.067
X-1008	trastuzumab	paclitaxel	BRCA	0.393019	0.240882	-0.198	-0.08
X-1008	paclitaxel	trastuzumab	BRCA	0.393019	0.240882	-0.198	-0.08
X-1916	CLR457	trastuzumab	BRCA	-0.270571	-0.416285	-0.387	-0.0855
X-1916	trastuzumab	CLR457	BRCA	-0.270571	-0.416285	-0.387	-0.0855
X-1916	LJM716	LEE011	BRCA	-0.00857744	-0.442449	-0.485	-0.0895
X-1916	LEE011	LJM716	BRCA	-0.00857744	-0.442449	-0.485	-0.0895
X-1916	CLR457	BKM120	BRCA	-0.00857744	-0.436702	-0.467	-0.0955
X-1916	BKM120	CLR457	BRCA	-0.00857744	-0.436702	-0.467	-0.0955
X-1008	LLM871	paclitaxel	BRCA	0.397365	0.200014	-0.353	-0.097
X-1008	paclitaxel	BGJ398	BRCA	0.397365	0.20665	-0.353	-0.097
X-1008	BGJ398	paclitaxel	BRCA	0.397365	0.20665	-0.353	-0.097
X-1008	paclitaxel	LLM871	BRCA	0.397365	0.200014	-0.353	-0.097
X-2780	BYL719	LLM871	BRCA	0.51034	0.768604	-0.665	-0.0975
X-2780	LLM871	BYL719	BRCA	0.51034	0.768604	-0.665	-0.0975
X-4824	LEE011	BKM120	BRCA	-0.670057	-0.0644706	-0.318	-0.101
X-4824	BKM120	LEE011	BRCA	-0.670057	-0.0644706	-0.318	-0.101
X-5249	LEE011	trastuzumab	BRCA	-0.00885012	0.0212314	-0.309	-0.1015
X-5249	trastuzumab	LEE011	BRCA	-0.00885012	0.0212314	-0.309	-0.1015
X-5249	LKA136	LEE011	BRCA	-0.00885012	0.0212314	-0.309	-0.102
X-5249	LFA102	LEE011	BRCA	-0.00885012	0.0212314	-0.309	-0.102
X-5249	LEE011	tamoxifen	BRCA	-0.00885012	0.0212314	-0.309	-0.102
X-5249	LEE011	HDM201	BRCA	-0.00885012	0.0212314	-0.309	-0.102
X-5249	tamoxifen	LEE011	BRCA	-0.00885012	0.0212314	-0.309	-0.102
X-5249	LEE011	CGM097	BRCA	-0.00885012	0.0212314	-0.309	-0.102
X-5249	INC424	LEE011	BRCA	-0.00885012	0.0212314	-0.309	-0.102
X-5249	LEE011	INC424	BRCA	-0.00885012	0.0212314	-0.309	-0.102
X-5249	HDM201	LEE011	BRCA	-0.00885012	0.0212314	-0.309	-0.102
X-5249	CGM097	LEE011	BRCA	-0.00885012	0.0212314	-0.309	-0.102
X-5249	LEE011	LFA102	BRCA	-0.00885012	0.0212314	-0.309	-0.102
X-5249	LEE011	LKA136	BRCA	-0.00885012	0.0212314	-0.309	-0.102
X-5249	LLM871	LEE011	BRCA	-0.0381194	0.0649742	-0.309	-0.106
X-5249	LEE011	CLR457	BRCA	-0.0381194	0.0418174	-0.309	-0.106
X-5249	CLR457	LEE011	BRCA	-0.0381194	0.0418174	-0.309	-0.106
X-5249	LEE011	LLM871	BRCA	-0.0381194	0.0649742	-0.309	-0.106
X-5249	BYL719	BGJ398	BRCA	0.783358	0.592696	-0.663	-0.107
X-5249	BGJ398	BYL719	BRCA	0.783358	0.592696	-0.663	-0.107
X-5355	paclitaxel	INC424	BRCA	-0.0381194	0.0649742	-0.301	-0.1075
X-5355	paclitaxel	LKA136	BRCA	-0.0381194	0.0649742	-0.301	-0.1075
X-5355	paclitaxel	LFA102	BRCA	-0.0381194	0.0649742	-0.301	-0.1075
X-5355	LFA102	binimetinib	BRCA	-0.0381194	0.0466305	-0.301	-0.1075
X-5355	paclitaxel	HDM201	BRCA	-0.0381194	0.0649742	-0.301	-0.1075
X-5355	tamoxifen	binimetinib	BRCA	-0.0381194	0.0466305	-0.301	-0.1075
X-5355	paclitaxel	tamoxifen	BRCA	-0.0381194	0.0649742	-0.301	-0.1075
X-5355	HDM201	binimetinib	BRCA	-0.0381194	0.0466305	-0.301	-0.1075
X-5355	tamoxifen	paclitaxel	BRCA	-0.0381194	0.0649742	-0.301	-0.1075
X-5355	BGJ398	binimetinib	BRCA	-0.0381194	0.0649742	-0.301	-0.1075
X-5355	INC424	paclitaxel	BRCA	-0.0381194	0.0649742	-0.301	-0.1075
X-5355	INC424	binimetinib	BRCA	-0.0381194	0.0466305	-0.301	-0.1075
X-5355	HDM201	paclitaxel	BRCA	-0.0381194	0.0649742	-0.301	-0.1075
X-5355	LFA102	paclitaxel	BRCA	-0.0381194	0.0649742	-0.301	-0.1075
X-5355	CGM097	paclitaxel	BRCA	-0.0381194	0.0649742	-0.301	-0.1075
X-5355	CGM097	binimetinib	BRCA	-0.0381194	0.0466305	-0.301	-0.1075
X-5355	paclitaxel	CGM097	BRCA	-0.0381194	0.0649742	-0.301	-0.1075
X-5355	binimetinib	LKA136	BRCA	-0.0381194	0.0466305	-0.301	-0.1075
X-5355	binimetinib	BGJ398	BRCA	-0.0381194	0.0649742	-0.301	-0.1075
X-5355	LKA136	binimetinib	BRCA	-0.0381194	0.0466305	-0.301	-0.1075
X-5355	binimetinib	CGM097	BRCA	-0.0381194	0.0466305	-0.301	-0.1075
X-5355	binimetinib	INC424	BRCA	-0.0381194	0.0466305	-0.301	-0.1075
X-5355	binimetinib	tamoxifen	BRCA	-0.0381194	0.0466305	-0.301	-0.1075
X-5355	binimetinib	LFA102	BRCA	-0.0381194	0.0466305	-0.301	-0.1075
X-5355	LKA136	paclitaxel	BRCA	-0.0381194	0.0649742	-0.301	-0.1075
X-5355	binimetinib	HDM201	BRCA	-0.0381194	0.0466305	-0.301	-0.1075
X-2780	CLR457	LLM871	BRCA	0.51034	0.768604	-0.671	-0.1075
X-2780	HDM201	LLM871	BRCA	0.51034	0.768604	-0.671	-0.1075
X-2780	binimetinib	LLM871	BRCA	0.51034	0.768604	-0.671	-0.1075
X-2780	tamoxifen	LLM871	BRCA	0.51034	0.768604	-0.671	-0.1075
X-2780	LLM871	tamoxifen	BRCA	0.51034	0.768604	-0.671	-0.1075
X-2780	LLM871	BKM120	BRCA	0.51034	0.768604	-0.671	-0.1075
X-2780	LLM871	binimetinib	BRCA	0.51034	0.768604	-0.671	-0.1075
X-2780	LLM871	CLR457	BRCA	0.51034	0.768604	-0.671	-0.1075
X-2780	LLM871	HDM201	BRCA	0.51034	0.768604	-0.671	-0.1075
X-2780	BKM120	LLM871	BRCA	0.51034	0.768604	-0.671	-0.1075
X-5355	CLR457	BYL719	BRCA	-0.732566	-0.50885	-0.245	-0.108
X-5355	BYL719	CLR457	BRCA	-0.732566	-0.50885	-0.245	-0.108
X-5355	paclitaxel	trastuzumab	BRCA	-0.0381194	0.0649742	-0.369	-0.1095
X-5355	trastuzumab	binimetinib	BRCA	-0.0381194	0.0466305	-0.369	-0.1095
X-5355	trastuzumab	paclitaxel	BRCA	-0.0381194	0.0649742	-0.369	-0.1095
X-5355	binimetinib	trastuzumab	BRCA	-0.0381194	0.0466305	-0.369	-0.1095
X-4888	paclitaxel	LLM871	BRCA	-0.363775	0.0241064	-0.319	-0.1115
X-4888	LLM871	paclitaxel	BRCA	-0.363775	0.0241064	-0.319	-0.1115
X-5355	BGJ398	paclitaxel	BRCA	-0.00885012	0.0307424	-0.301	-0.112
X-5355	paclitaxel	BGJ398	BRCA	-0.00885012	0.0307424	-0.301	-0.112
X-3450	binimetinib	LEE011	BRCA	-0.142915	0.0466305	-0.172	-0.1135
X-3450	LEE011	binimetinib	BRCA	-0.142915	0.0466305	-0.172	-0.1135
X-1916	CLR457	LJM716	BRCA	-0.0972591	-0.240378	-0.001	-0.115
X-1916	LJM716	CLR457	BRCA	-0.0972591	-0.240378	-0.001	-0.115
X-2780	trastuzumab	LLM871	BRCA	0.51034	0.768604	-0.677	-0.117
X-2780	LLM871	trastuzumab	BRCA	0.51034	0.768604	-0.677	-0.117
X-2344	HDM201	LJM716	BRCA	-0.236768	-0.330583	-0.193	-0.1175
X-2344	LJM716	LKA136	BRCA	-0.236768	-0.330583	-0.193	-0.1175
X-2344	LJM716	tamoxifen	BRCA	-0.236768	-0.330583	-0.193	-0.1175
X-2344	LKA136	LJM716	BRCA	-0.236768	-0.330583	-0.193	-0.1175
X-2344	tamoxifen	LJM716	BRCA	-0.236768	-0.330583	-0.193	-0.1175
X-2344	LJM716	HDM201	BRCA	-0.236768	-0.330583	-0.193	-0.1175
X-2344	LJM716	CGM097	BRCA	-0.236768	-0.330583	-0.193	-0.1175
X-2344	INC424	LJM716	BRCA	-0.236768	-0.330583	-0.193	-0.1175
X-2344	LJM716	LFA102	BRCA	-0.236768	-0.330583	-0.193	-0.1175
X-2344	LJM716	INC424	BRCA	-0.236768	-0.330583	-0.193	-0.1175
X-2344	CGM097	LJM716	BRCA	-0.236768	-0.330583	-0.193	-0.1175
X-2344	LFA102	LJM716	BRCA	-0.236768	-0.330583	-0.193	-0.1175
X-3468	binimetinib	BKM120	BRCA	-0.194675	-0.305184	0.058	-0.118
X-3468	BKM120	INC424	BRCA	-0.194675	-0.309997	0.058	-0.118
X-3468	BKM120	BGJ398	BRCA	-0.194675	-0.286841	0.058	-0.118
X-3468	INC424	BKM120	BRCA	-0.194675	-0.309997	0.058	-0.118
X-3468	BKM120	LFA102	BRCA	-0.194675	-0.309997	0.058	-0.118
X-3468	BGJ398	BKM120	BRCA	-0.194675	-0.286841	0.058	-0.118
X-3468	LFA102	BKM120	BRCA	-0.194675	-0.309997	0.058	-0.118
X-3468	BKM120	binimetinib	BRCA	-0.194675	-0.305184	0.058	-0.118
X-1008	BYL719	trastuzumab	BRCA	0.393019	0.217725	-0.427	-0.1195
X-1008	trastuzumab	BYL719	BRCA	0.393019	0.217725	-0.427	-0.1195
X-5249	LEE011	binimetinib	BRCA	-0.191307	0.222538	-0.309	-0.1205
X-5249	BKM120	LEE011	BRCA	-0.191307	0.217725	-0.309	-0.1205
X-5249	LEE011	paclitaxel	BRCA	-0.191307	0.240882	-0.309	-0.1205
X-5249	LEE011	BKM120	BRCA	-0.191307	0.217725	-0.309	-0.1205
X-5249	paclitaxel	LEE011	BRCA	-0.191307	0.240882	-0.309	-0.1205
X-5249	binimetinib	LEE011	BRCA	-0.191307	0.222538	-0.309	-0.1205
X-1008	paclitaxel	CGM097	BRCA	0.393019	0.240882	-0.353	-0.121
X-1008	LFA102	paclitaxel	BRCA	0.393019	0.240882	-0.353	-0.121
X-1008	CGM097	paclitaxel	BRCA	0.393019	0.240882	-0.353	-0.121
X-1008	binimetinib	paclitaxel	BRCA	0.393019	0.240882	-0.353	-0.121
X-1008	paclitaxel	LKA136	BRCA	0.393019	0.240882	-0.353	-0.121
X-1008	paclitaxel	HDM201	BRCA	0.393019	0.240882	-0.353	-0.121
X-1008	paclitaxel	LFA102	BRCA	0.393019	0.240882	-0.353	-0.121
X-1008	tamoxifen	paclitaxel	BRCA	0.393019	0.240882	-0.353	-0.121
X-1008	LKA136	paclitaxel	BRCA	0.393019	0.240882	-0.353	-0.121
X-1008	paclitaxel	binimetinib	BRCA	0.393019	0.240882	-0.353	-0.121
X-1008	paclitaxel	tamoxifen	BRCA	0.393019	0.240882	-0.353	-0.121
X-1008	INC424	paclitaxel	BRCA	0.393019	0.240882	-0.353	-0.121
X-1008	HDM201	paclitaxel	BRCA	0.393019	0.240882	-0.353	-0.121
X-1008	paclitaxel	INC424	BRCA	0.393019	0.240882	-0.353	-0.121
X-5249	LKA136	BGJ398	BRCA	0.783358	0.592696	-0.67	-0.1235
X-5249	BGJ398	LFA102	BRCA	0.783358	0.592696	-0.67	-0.1235
X-5249	BGJ398	INC424	BRCA	0.783358	0.592696	-0.67	-0.1235
X-5249	BGJ398	tamoxifen	BRCA	0.783358	0.592696	-0.67	-0.1235
X-5249	BGJ398	HDM201	BRCA	0.783358	0.592696	-0.67	-0.1235
X-5249	BGJ398	CGM097	BRCA	0.783358	0.592696	-0.67	-0.1235
X-5249	BGJ398	CLR457	BRCA	0.783358	0.592696	-0.67	-0.1235
X-5249	tamoxifen	BGJ398	BRCA	0.783358	0.592696	-0.67	-0.1235
X-5249	INC424	BGJ398	BRCA	0.783358	0.592696	-0.67	-0.1235
X-5249	HDM201	BGJ398	BRCA	0.783358	0.592696	-0.67	-0.1235
X-5249	CGM097	BGJ398	BRCA	0.783358	0.592696	-0.67	-0.1235
X-5249	LFA102	BGJ398	BRCA	0.783358	0.592696	-0.67	-0.1235
X-5249	CLR457	BGJ398	BRCA	0.783358	0.592696	-0.67	-0.1235
X-5249	BGJ398	LKA136	BRCA	0.783358	0.592696	-0.67	-0.1235
X-5249	BGJ398	LLM871	BRCA	0.74265	0.558465	-0.67	-0.1245
X-5249	LLM871	BGJ398	BRCA	0.74265	0.558465	-0.67	-0.1245
X-1004	BGJ398	BKM120	BRCA	0.393019	0.240882	-0.855	-0.126
X-4888	paclitaxel	BYL719	BRCA	-0.130488	-0.110933	-0.262	-0.126
X-1004	LKA136	BGJ398	BRCA	0.393019	0.240882	-0.855	-0.126
X-1004	BGJ398	LKA136	BRCA	0.393019	0.240882	-0.855	-0.126
X-1004	INC424	BGJ398	BRCA	0.393019	0.240882	-0.855	-0.126
X-4888	BYL719	paclitaxel	BRCA	-0.130488	-0.110933	-0.262	-0.126
X-1004	LFA102	BGJ398	BRCA	0.393019	0.240882	-0.855	-0.126
X-1004	BGJ398	binimetinib	BRCA	0.393019	0.240882	-0.855	-0.126
X-1004	BGJ398	tamoxifen	BRCA	0.393019	0.240882	-0.855	-0.126
X-1004	BGJ398	LFA102	BRCA	0.393019	0.240882	-0.855	-0.126
X-1004	BKM120	BGJ398	BRCA	0.393019	0.240882	-0.855	-0.126
X-1004	BGJ398	INC424	BRCA	0.393019	0.240882	-0.855	-0.126
X-1004	tamoxifen	BGJ398	BRCA	0.393019	0.240882	-0.855	-0.126
X-1004	binimetinib	BGJ398	BRCA	0.393019	0.240882	-0.855	-0.126
X-4888	LLM871	BYL719	BRCA	-0.142915	0.0649742	-0.262	-0.127
X-4888	BYL719	LLM871	BRCA	-0.142915	0.0649742	-0.262	-0.127
X-5355	LLM871	CLR457	BRCA	-0.259067	-0.110933	-0.301	-0.13
X-5355	CLR457	LLM871	BRCA	-0.259067	-0.110933	-0.301	-0.13
X-1916	LJM716	LLM871	BRCA	-0.270571	-0.393129	-0.001	-0.1305
X-1916	LJM716	binimetinib	BRCA	-0.270571	-0.411472	-0.001	-0.1305
X-1916	LJM716	paclitaxel	BRCA	-0.270571	-0.393129	-0.001	-0.1305
X-1916	LJM716	BKM120	BRCA	-0.270571	-0.416285	-0.001	-0.1305
X-1916	LJM716	BGJ398	BRCA	-0.270571	-0.393129	-0.001	-0.1305
X-1916	binimetinib	LJM716	BRCA	-0.270571	-0.411472	-0.001	-0.1305
X-1916	LLM871	LJM716	BRCA	-0.270571	-0.393129	-0.001	-0.1305
X-1916	paclitaxel	LJM716	BRCA	-0.270571	-0.393129	-0.001	-0.1305
X-5249	trastuzumab	BGJ398	BRCA	0.783358	0.592696	-0.677	-0.1305
X-1916	BKM120	LJM716	BRCA	-0.270571	-0.416285	-0.001	-0.1305
X-1916	BGJ398	LJM716	BRCA	-0.270571	-0.393129	-0.001	-0.1305
X-5249	BGJ398	trastuzumab	BRCA	0.783358	0.592696	-0.677	-0.1305
X-1828	LEE011	BKM120	BRCA	-0.270571	-0.416285	-0.295	-0.1315
X-1828	BKM120	LEE011	BRCA	-0.270571	-0.416285	-0.295	-0.1315
X-4888	LLM871	BGJ398	BRCA	-0.598259	-0.145165	-0.319	-0.132
X-4888	BGJ398	LLM871	BRCA	-0.598259	-0.145165	-0.319	-0.132
X-5355	LLM871	BYL719	BRCA	-0.259067	-0.110933	-0.245	-0.133
X-1916	LEE011	CLR457	BRCA	-0.270571	-0.416285	-0.951	-0.133
X-1916	CLR457	LEE011	BRCA	-0.270571	-0.416285	-0.951	-0.133
X-5355	BYL719	LLM871	BRCA	-0.259067	-0.110933	-0.245	-0.133
X-3450	binimetinib	LLM871	BRCA	-0.341187	-0.462748	0.238	-0.1335
X-3450	CGM097	binimetinib	BRCA	-0.341187	-0.481092	0.238	-0.1335
X-3450	binimetinib	CGM097	BRCA	-0.341187	-0.481092	0.238	-0.1335
X-3450	BGJ398	binimetinib	BRCA	-0.341187	-0.462748	0.238	-0.1335
X-3450	binimetinib	paclitaxel	BRCA	-0.341187	-0.462748	0.238	-0.1335
X-3450	binimetinib	tamoxifen	BRCA	-0.341187	-0.481092	0.238	-0.1335
X-3450	binimetinib	LFA102	BRCA	-0.341187	-0.481092	0.238	-0.1335
X-3450	HDM201	binimetinib	BRCA	-0.341187	-0.481092	0.238	-0.1335
X-3450	binimetinib	INC424	BRCA	-0.341187	-0.481092	0.238	-0.1335
X-3450	INC424	binimetinib	BRCA	-0.341187	-0.481092	0.238	-0.1335
X-3450	paclitaxel	binimetinib	BRCA	-0.341187	-0.462748	0.238	-0.1335
X-3450	binimetinib	HDM201	BRCA	-0.341187	-0.481092	0.238	-0.1335
X-3450	tamoxifen	binimetinib	BRCA	-0.341187	-0.481092	0.238	-0.1335
X-3450	binimetinib	BGJ398	BRCA	-0.341187	-0.462748	0.238	-0.1335
X-3450	LLM871	binimetinib	BRCA	-0.341187	-0.462748	0.238	-0.1335
X-3450	LFA102	binimetinib	BRCA	-0.341187	-0.481092	0.238	-0.1335
X-4888	BGJ398	paclitaxel	BRCA	-0.492459	-0.321072	-0.319	-0.1345
X-1916	INC424	CLR457	BRCA	-0.270571	-0.416285	-0.467	-0.1345
X-1916	paclitaxel	CLR457	BRCA	-0.270571	-0.393129	-0.467	-0.1345
X-1916	BGJ398	CLR457	BRCA	-0.270571	-0.393129	-0.467	-0.1345
X-1916	tamoxifen	CLR457	BRCA	-0.270571	-0.416285	-0.467	-0.1345
X-1916	binimetinib	CLR457	BRCA	-0.270571	-0.411472	-0.467	-0.1345
X-1916	CLR457	binimetinib	BRCA	-0.270571	-0.411472	-0.467	-0.1345
X-1916	CLR457	paclitaxel	BRCA	-0.270571	-0.393129	-0.467	-0.1345
X-1916	LLM871	CLR457	BRCA	-0.270571	-0.393129	-0.467	-0.1345
X-1916	LKA136	CLR457	BRCA	-0.270571	-0.416285	-0.467	-0.1345
X-1916	CLR457	tamoxifen	BRCA	-0.270571	-0.416285	-0.467	-0.1345
X-1916	LFA102	CLR457	BRCA	-0.270571	-0.416285	-0.467	-0.1345
X-1916	HDM201	CLR457	BRCA	-0.270571	-0.416285	-0.467	-0.1345
X-1916	CLR457	LKA136	BRCA	-0.270571	-0.416285	-0.467	-0.1345
X-1916	CGM097	CLR457	BRCA	-0.270571	-0.416285	-0.467	-0.1345
X-1916	CLR457	LLM871	BRCA	-0.270571	-0.393129	-0.467	-0.1345
X-4888	CLR457	BYL719	BRCA	-0.492459	-0.332942	-0.262	-0.1345
X-1916	CLR457	INC424	BRCA	-0.270571	-0.416285	-0.467	-0.1345
X-4888	paclitaxel	BGJ398	BRCA	-0.492459	-0.321072	-0.319	-0.1345
X-4888	BYL719	CLR457	BRCA	-0.492459	-0.332942	-0.262	-0.1345
X-1916	CLR457	LFA102	BRCA	-0.270571	-0.416285	-0.467	-0.1345
X-1916	CLR457	BGJ398	BRCA	-0.270571	-0.393129	-0.467	-0.1345
X-1916	CLR457	HDM201	BRCA	-0.270571	-0.416285	-0.467	-0.1345
X-1916	CLR457	CGM097	BRCA	-0.270571	-0.416285	-0.467	-0.1345
X-3450	LKA136	LEE011	BRCA	-0.598259	-0.154676	-0.172	-0.135
X-1004	BGJ398	LLM871	BRCA	0.397365	0.20665	-0.855	-0.135
X-1004	LLM871	BGJ398	BRCA	0.397365	0.20665	-0.855	-0.135
X-3450	LEE011	LKA136	BRCA	-0.598259	-0.154676	-0.172	-0.135
X-2344	BGJ398	BKM120	BRCA	-0.194675	-0.286841	-0.411	-0.1355
X-2344	BKM120	LFA102	BRCA	-0.194675	-0.309997	-0.411	-0.1355
X-2344	BKM120	INC424	BRCA	-0.194675	-0.309997	-0.411	-0.1355
X-2344	BKM120	HDM201	BRCA	-0.194675	-0.309997	-0.411	-0.1355
X-2344	BKM120	CGM097	BRCA	-0.194675	-0.309997	-0.411	-0.1355
X-2344	BKM120	BGJ398	BRCA	-0.194675	-0.286841	-0.411	-0.1355
X-2344	BKM120	LKA136	BRCA	-0.194675	-0.309997	-0.411	-0.1355
X-2344	LLM871	BKM120	BRCA	-0.194675	-0.286841	-0.411	-0.1355
X-2344	binimetinib	BKM120	BRCA	-0.194675	-0.305184	-0.411	-0.1355
X-2344	BKM120	binimetinib	BRCA	-0.194675	-0.305184	-0.411	-0.1355
X-2344	BKM120	paclitaxel	BRCA	-0.194675	-0.286841	-0.411	-0.1355
X-2344	BKM120	tamoxifen	BRCA	-0.194675	-0.309997	-0.411	-0.1355
X-2344	BKM120	LLM871	BRCA	-0.194675	-0.286841	-0.411	-0.1355
X-2344	CGM097	BKM120	BRCA	-0.194675	-0.309997	-0.411	-0.1355
X-2344	tamoxifen	BKM120	BRCA	-0.194675	-0.309997	-0.411	-0.1355
X-2344	HDM201	BKM120	BRCA	-0.194675	-0.309997	-0.411	-0.1355
X-2344	INC424	BKM120	BRCA	-0.194675	-0.309997	-0.411	-0.1355
X-2344	paclitaxel	BKM120	BRCA	-0.194675	-0.286841	-0.411	-0.1355
X-2344	LFA102	BKM120	BRCA	-0.194675	-0.309997	-0.411	-0.1355
X-2344	LKA136	BKM120	BRCA	-0.194675	-0.309997	-0.411	-0.1355
X-4888	CLR457	LLM871	BRCA	-0.259067	-0.110933	-0.319	-0.136
X-4888	LLM871	LFA102	BRCA	-0.259067	-0.110933	-0.319	-0.136
X-4888	LFA102	LLM871	BRCA	-0.259067	-0.110933	-0.319	-0.136
X-4888	LLM871	CLR457	BRCA	-0.259067	-0.110933	-0.319	-0.136
X-1916	CLR457	BYL719	BRCA	-0.00857744	-0.43923	-0.56	-0.1375
X-1916	BYL719	CLR457	BRCA	-0.00857744	-0.43923	-0.56	-0.1375
X-2344	BYL719	BKM120	BRCA	-0.236768	-0.330414	-0.706	-0.1375
X-2344	BKM120	BYL719	BRCA	-0.236768	-0.330414	-0.706	-0.1375
X-4888	paclitaxel	LFA102	BRCA	-0.256439	-0.286841	-0.319	-0.1385
X-4888	LFA102	BYL719	BRCA	-0.256439	-0.309997	-0.262	-0.1385
X-4888	CLR457	paclitaxel	BRCA	-0.256439	-0.286841	-0.319	-0.1385
X-4888	LFA102	paclitaxel	BRCA	-0.256439	-0.286841	-0.319	-0.1385
X-4888	BYL719	BGJ398	BRCA	-0.256439	-0.286841	-0.262	-0.1385
X-4888	BYL719	LFA102	BRCA	-0.256439	-0.309997	-0.262	-0.1385
X-4888	BGJ398	BYL719	BRCA	-0.256439	-0.286841	-0.262	-0.1385
X-4888	paclitaxel	CLR457	BRCA	-0.256439	-0.286841	-0.319	-0.1385
X-3450	binimetinib	trastuzumab	BRCA	-0.341187	-0.481092	0.141	-0.1415
X-3450	trastuzumab	binimetinib	BRCA	-0.341187	-0.481092	0.141	-0.1415
X-3468	BYL719	CGM097	BRCA	-0.270571	-0.416285	0.266	-0.1435
X-3468	CGM097	BYL719	BRCA	-0.270571	-0.416285	0.266	-0.1435
X-1004	BGJ398	HDM201	BRCA	0.440197	0.486408	-0.855	-0.1445
X-1004	HDM201	BGJ398	BRCA	0.440197	0.486408	-0.855	-0.1445
X-1004	BGJ398	CGM097	BRCA	0.440197	0.486408	-0.855	-0.1445
X-1004	CGM097	BGJ398	BRCA	0.440197	0.486408	-0.855	-0.1445
X-3468	trastuzumab	BKM120	BRCA	-0.194675	-0.309997	-0.201	-0.1445
X-3468	BKM120	trastuzumab	BRCA	-0.194675	-0.309997	-0.201	-0.1445
X-3468	LJM716	HDM201	BRCA	-0.030713	-0.260964	-0.23	-0.153
X-3468	HDM201	LJM716	BRCA	-0.030713	-0.260964	-0.23	-0.153
X-3468	LFA102	paclitaxel	BRCA	-0.341187	-0.462748	0.058	-0.154
X-3468	paclitaxel	binimetinib	BRCA	-0.341187	-0.462748	0.058	-0.154
X-3468	paclitaxel	INC424	BRCA	-0.341187	-0.462748	0.058	-0.154
X-3468	CGM097	paclitaxel	BRCA	-0.126634	-0.217221	0.058	-0.154
X-3468	paclitaxel	CGM097	BRCA	-0.126634	-0.217221	0.058	-0.154
X-3468	INC424	paclitaxel	BRCA	-0.341187	-0.462748	0.058	-0.154
X-3468	paclitaxel	LFA102	BRCA	-0.341187	-0.462748	0.058	-0.154
X-3468	binimetinib	paclitaxel	BRCA	-0.341187	-0.462748	0.058	-0.154
X-3468	LKA136	LJM716	BRCA	-0.732566	-0.506491	-0.23	-0.155
X-3468	LJM716	tamoxifen	BRCA	-0.732566	-0.506491	-0.23	-0.155
X-3468	tamoxifen	LJM716	BRCA	-0.732566	-0.506491	-0.23	-0.155
X-3468	LJM716	LKA136	BRCA	-0.732566	-0.506491	-0.23	-0.155
X-3468	BKM120	CGM097	BRCA	-0.670057	-0.0644706	0.058	-0.1555
X-3468	CGM097	BKM120	BRCA	-0.670057	-0.0644706	0.058	-0.1555
X-5249	binimetinib	BGJ398	BRCA	0.51034	0.768604	-0.67	-0.158
X-5249	BGJ398	BKM120	BRCA	0.51034	0.768604	-0.67	-0.158
X-5249	BGJ398	binimetinib	BRCA	0.51034	0.768604	-0.67	-0.158
X-5249	BKM120	BGJ398	BRCA	0.51034	0.768604	-0.67	-0.158
X-1008	HDM201	BYL719	BRCA	0.393019	0.217725	-0.582	-0.1605
X-1008	LKA136	BYL719	BRCA	0.393019	0.217725	-0.582	-0.1605
X-1008	LLM871	BYL719	BRCA	0.393019	0.240882	-0.582	-0.1605
X-1008	INC424	BYL719	BRCA	0.393019	0.217725	-0.582	-0.1605
X-1008	binimetinib	BYL719	BRCA	0.393019	0.222538	-0.582	-0.1605
X-1008	LFA102	BYL719	BRCA	0.393019	0.217725	-0.582	-0.1605
X-1008	BGJ398	BYL719	BRCA	0.393019	0.240882	-0.582	-0.1605
X-1008	CGM097	BYL719	BRCA	0.393019	0.217725	-0.582	-0.1605
X-1008	BYL719	tamoxifen	BRCA	0.393019	0.217725	-0.582	-0.1605
X-1008	BYL719	binimetinib	BRCA	0.393019	0.222538	-0.582	-0.1605
X-1008	BYL719	LLM871	BRCA	0.393019	0.240882	-0.582	-0.1605
X-1008	BYL719	LKA136	BRCA	0.393019	0.217725	-0.582	-0.1605
X-1008	BYL719	LFA102	BRCA	0.393019	0.217725	-0.582	-0.1605
X-1008	BYL719	INC424	BRCA	0.393019	0.217725	-0.582	-0.1605
X-1008	BYL719	HDM201	BRCA	0.393019	0.217725	-0.582	-0.1605
X-1008	BYL719	CGM097	BRCA	0.393019	0.217725	-0.582	-0.1605
X-1008	BYL719	BGJ398	BRCA	0.393019	0.240882	-0.582	-0.1605
X-1008	tamoxifen	BYL719	BRCA	0.393019	0.217725	-0.582	-0.1605
X-5249	paclitaxel	BGJ398	BRCA	0.466895	0.734372	-0.67	-0.162
X-5249	BGJ398	paclitaxel	BRCA	0.466895	0.734372	-0.67	-0.162
X-1383	HDM201	LEE011	BRCA	-0.236768	-0.330583	-0.741	-0.1715
X-1383	LEE011	HDM201	BRCA	-0.236768	-0.330583	-0.741	-0.1715
X-1921	LEE011	trastuzumab	BRCA	-0.194244	-0.506491	-0.523	-0.1725
X-1921	trastuzumab	LEE011	BRCA	-0.194244	-0.506491	-0.523	-0.1725
X-1286	binimetinib	LEE011	BRCA	-0.604331	-0.656999	-0.314	-0.174
X-1286	LEE011	binimetinib	BRCA	-0.604331	-0.656999	-0.314	-0.174
X-1921	tamoxifen	LEE011	BRCA	-0.194244	-0.506491	-0.523	-0.1775
X-1921	CGM097	LEE011	BRCA	-0.194244	-0.506491	-0.523	-0.1775
X-1921	LKA136	LEE011	BRCA	-0.194244	-0.506491	-0.523	-0.1775
X-1921	LEE011	LKA136	BRCA	-0.194244	-0.506491	-0.523	-0.1775
X-1921	LEE011	LFA102	BRCA	-0.194244	-0.506491	-0.523	-0.1775
X-1921	LEE011	INC424	BRCA	-0.194244	-0.506491	-0.523	-0.1775
X-1921	LFA102	LEE011	BRCA	-0.194244	-0.506491	-0.523	-0.1775
X-1921	LEE011	HDM201	BRCA	-0.194244	-0.506491	-0.523	-0.1775
X-1921	LEE011	tamoxifen	BRCA	-0.194244	-0.506491	-0.523	-0.1775
X-1921	LEE011	CGM097	BRCA	-0.194244	-0.506491	-0.523	-0.1775
X-1921	INC424	LEE011	BRCA	-0.194244	-0.506491	-0.523	-0.1775
X-1921	HDM201	LEE011	BRCA	-0.194244	-0.506491	-0.523	-0.1775
X-1383	CLR457	LEE011	BRCA	-0.194675	-0.309997	-0.741	-0.178
X-5502	LEE011	paclitaxel	BRCA	-0.259067	-0.110933	-0.308	-0.178
X-1383	LEE011	CLR457	BRCA	-0.194675	-0.309997	-0.741	-0.178
X-1383	LEE011	paclitaxel	BRCA	-0.194675	-0.286841	-0.741	-0.178
X-5502	paclitaxel	LEE011	BRCA	-0.259067	-0.110933	-0.308	-0.178
X-1383	paclitaxel	LEE011	BRCA	-0.194675	-0.286841	-0.741	-0.178
X-3697	BYL719	INC424	BRCA	-0.0972591	-0.240378	-0.23	-0.179
X-3697	BYL719	binimetinib	BRCA	-0.0972591	-0.235565	-0.23	-0.179
X-3697	binimetinib	BYL719	BRCA	-0.0972591	-0.235565	-0.23	-0.179
X-3697	paclitaxel	BYL719	BRCA	-0.0972591	-0.217221	-0.23	-0.179
X-1921	paclitaxel	LEE011	BRCA	-0.341187	-0.462748	-0.523	-0.179
X-1921	BGJ398	LEE011	BRCA	-0.341187	-0.462748	-0.523	-0.179
X-1921	LEE011	LLM871	BRCA	-0.341187	-0.462748	-0.523	-0.179
X-3697	LLM871	BYL719	BRCA	-0.0972591	-0.217221	-0.23	-0.179
X-1921	LEE011	paclitaxel	BRCA	-0.341187	-0.462748	-0.523	-0.179
X-3697	BYL719	BGJ398	BRCA	-0.0972591	-0.217221	-0.23	-0.179
X-3697	BYL719	paclitaxel	BRCA	-0.0972591	-0.217221	-0.23	-0.179
X-3697	INC424	BYL719	BRCA	-0.0972591	-0.240378	-0.23	-0.179
X-3697	BYL719	LLM871	BRCA	-0.0972591	-0.217221	-0.23	-0.179
X-3697	BGJ398	BYL719	BRCA	-0.0972591	-0.217221	-0.23	-0.179
X-1921	LEE011	BGJ398	BRCA	-0.341187	-0.462748	-0.523	-0.179
X-1921	LLM871	LEE011	BRCA	-0.341187	-0.462748	-0.523	-0.179
X-4888	BGJ398	LFA102	BRCA	-0.303684	-0.462748	-0.319	-0.18
X-4888	CLR457	BGJ398	BRCA	-0.303684	-0.462748	-0.319	-0.18
X-4888	CLR457	LFA102	BRCA	-0.303684	-0.485905	-0.319	-0.18
X-4888	LFA102	BGJ398	BRCA	-0.303684	-0.462748	-0.319	-0.18
X-4888	LFA102	CLR457	BRCA	-0.303684	-0.485905	-0.319	-0.18
X-4888	BGJ398	CLR457	BRCA	-0.303684	-0.462748	-0.319	-0.18
X-2195	LJM716	LEE011	BRCA	-0.236768	-0.336161	-0.234	-0.1805
X-2195	LEE011	LJM716	BRCA	-0.236768	-0.336161	-0.234	-0.1805
X-3697	trastuzumab	BYL719	BRCA	-0.0972591	-0.240378	-0.298	-0.183
X-3697	BYL719	trastuzumab	BRCA	-0.0972591	-0.240378	-0.298	-0.183
X-3468	paclitaxel	trastuzumab	BRCA	-0.341187	-0.462748	-0.201	-0.1835
X-3468	trastuzumab	paclitaxel	BRCA	-0.341187	-0.462748	-0.201	-0.1835
X-1468	LEE011	BKM120	BRCA	-0.256439	-0.309997	-0.329	-0.1845
X-1468	BKM120	LEE011	BRCA	-0.256439	-0.309997	-0.329	-0.1845
X-3468	paclitaxel	BGJ398	BRCA	-0.194244	-0.49698	0.058	-0.1865
X-3468	BGJ398	paclitaxel	BRCA	-0.194244	-0.49698	0.058	-0.1865
X-1371	LEE011	binimetinib	BRCA	-0.270571	-0.411472	-0.732	-0.1885
X-1371	binimetinib	LEE011	BRCA	-0.270571	-0.411472	-0.732	-0.1885
X-4824	LJM716	CLR457	BRCA	0.440197	0.463252	-0.526	-0.1895
X-2353	binimetinib	LEE011	BRCA	-0.256439	-0.305184	-0.307	-0.1895
X-2353	LEE011	binimetinib	BRCA	-0.256439	-0.305184	-0.307	-0.1895
X-4824	CLR457	LJM716	BRCA	0.440197	0.463252	-0.526	-0.1895
X-3468	BYL719	INC424	BRCA	-0.604331	-0.661812	0.266	-0.191
X-3468	BGJ398	BYL719	BRCA	-0.604331	-0.638655	0.266	-0.191
X-3468	binimetinib	BYL719	BRCA	-0.604331	-0.656999	0.266	-0.191
X-3468	LFA102	BYL719	BRCA	-0.604331	-0.661812	0.266	-0.191
X-3468	BYL719	BGJ398	BRCA	-0.604331	-0.638655	0.266	-0.191
X-3468	INC424	BYL719	BRCA	-0.604331	-0.661812	0.266	-0.191
X-3468	BYL719	LFA102	BRCA	-0.604331	-0.661812	0.266	-0.191
X-3468	BYL719	binimetinib	BRCA	-0.604331	-0.656999	0.266	-0.191
X-1828	LEE011	LLM871	BRCA	-0.604331	-0.638655	-0.295	-0.1915
X-1828	paclitaxel	LEE011	BRCA	-0.604331	-0.638655	-0.295	-0.1915
X-1828	BGJ398	LEE011	BRCA	-0.604331	-0.638655	-0.295	-0.1915
X-1828	LEE011	paclitaxel	BRCA	-0.604331	-0.638655	-0.295	-0.1915
X-1828	LLM871	LEE011	BRCA	-0.604331	-0.638655	-0.295	-0.1915
X-1828	LEE011	BGJ398	BRCA	-0.604331	-0.638655	-0.295	-0.1915
X-5975	paclitaxel	LJM716	BRCA	0.708217	0.838223	-0.963	-0.192
X-5975	LJM716	paclitaxel	BRCA	0.708217	0.838223	-0.963	-0.192
X-3697	trastuzumab	BKM120	BRCA	-0.257184	0.111437	-0.353	-0.196
X-3697	BKM120	trastuzumab	BRCA	-0.257184	0.111437	-0.353	-0.196
X-4949	BKM120	LEE011	BRCA	-0.194675	-0.309997	-0.727	-0.1965
X-4949	LEE011	BKM120	BRCA	-0.194675	-0.309997	-0.727	-0.1965
X-1828	LEE011	trastuzumab	BRCA	-0.670821	-0.682398	-0.295	-0.197
X-1828	trastuzumab	LEE011	BRCA	-0.670821	-0.682398	-0.295	-0.197
X-3697	INC424	BKM120	BRCA	-0.257184	0.111437	-0.285	-0.1975
X-3697	BKM120	INC424	BRCA	-0.257184	0.111437	-0.285	-0.1975
X-3697	BKM120	paclitaxel	BRCA	-0.257184	0.134594	-0.285	-0.1975
X-3697	BGJ398	BKM120	BRCA	-0.257184	0.134594	-0.285	-0.1975
X-3697	BKM120	BGJ398	BRCA	-0.257184	0.134594	-0.285	-0.1975
X-3697	LLM871	BKM120	BRCA	-0.257184	0.134594	-0.285	-0.1975
X-3697	paclitaxel	BKM120	BRCA	-0.257184	0.134594	-0.285	-0.1975
X-3697	BKM120	LLM871	BRCA	-0.257184	0.134594	-0.285	-0.1975
X-3697	binimetinib	BKM120	BRCA	-0.257184	0.11625	-0.285	-0.1975
X-3697	BKM120	binimetinib	BRCA	-0.257184	0.11625	-0.285	-0.1975
X-4347	LJM716	binimetinib	BRCA	0.393019	0.222538	-0.877	-0.1995
X-3697	BYL719	BKM120	BRCA	-0.00273452	0.0910206	-0.23	-0.1995
X-4347	binimetinib	LJM716	BRCA	0.393019	0.222538	-0.877	-0.1995
X-3697	BKM120	BYL719	BRCA	-0.00273452	0.0910206	-0.23	-0.1995
X-1468	LEE011	CLR457	BRCA	-0.303684	-0.485905	-0.329	-0.201
X-1468	HDM201	LEE011	BRCA	-0.732566	-0.506491	-0.329	-0.201
X-5502	LEE011	BKM120	BRCA	-0.256439	-0.309997	-0.308	-0.201
X-1468	binimetinib	LEE011	BRCA	-0.303684	-0.481092	-0.329	-0.201
X-1468	LLM871	LEE011	BRCA	-0.303684	-0.462748	-0.329	-0.201
X-1468	LEE011	binimetinib	BRCA	-0.303684	-0.481092	-0.329	-0.201
X-1468	LEE011	LLM871	BRCA	-0.303684	-0.462748	-0.329	-0.201
X-1468	CLR457	LEE011	BRCA	-0.303684	-0.485905	-0.329	-0.201
X-5502	BKM120	LEE011	BRCA	-0.256439	-0.309997	-0.308	-0.201
X-1468	LEE011	HDM201	BRCA	-0.732566	-0.506491	-0.329	-0.201
X-1631	binimetinib	paclitaxel	BRCA	-0.0381194	0.0649742	-0.861	-0.2025
X-1631	LKA136	paclitaxel	BRCA	-0.0381194	0.0649742	-0.861	-0.2025
X-1631	CGM097	paclitaxel	BRCA	-0.0381194	0.0649742	-0.861	-0.2025
X-1631	LFA102	paclitaxel	BRCA	-0.0381194	0.0649742	-0.861	-0.2025
X-1631	HDM201	paclitaxel	BRCA	-0.0381194	0.0649742	-0.861	-0.2025
X-1631	paclitaxel	BYL719	BRCA	-0.0381194	0.0649742	-0.855	-0.2025
X-1631	tamoxifen	paclitaxel	BRCA	-0.0381194	0.0649742	-0.861	-0.2025
X-1631	paclitaxel	CGM097	BRCA	-0.0381194	0.0649742	-0.861	-0.2025
X-1631	paclitaxel	HDM201	BRCA	-0.0381194	0.0649742	-0.861	-0.2025
X-1631	paclitaxel	LFA102	BRCA	-0.0381194	0.0649742	-0.861	-0.2025
X-1631	BYL719	paclitaxel	BRCA	-0.0381194	0.0649742	-0.855	-0.2025
X-1631	paclitaxel	binimetinib	BRCA	-0.0381194	0.0649742	-0.861	-0.2025
X-1631	paclitaxel	tamoxifen	BRCA	-0.0381194	0.0649742	-0.861	-0.2025
X-1631	paclitaxel	LKA136	BRCA	-0.0381194	0.0649742	-0.861	-0.2025
X-5355	LJM716	BKM120	BRCA	0.393019	0.217725	-0.875	-0.203
X-5355	BKM120	LJM716	BRCA	0.393019	0.217725	-0.875	-0.203
X-1631	paclitaxel	trastuzumab	BRCA	-0.0381194	0.0649742	-0.867	-0.203
X-1631	trastuzumab	paclitaxel	BRCA	-0.0381194	0.0649742	-0.867	-0.203
X-3468	HDM201	binimetinib	BRCA	-0.270571	-0.411472	0.058	-0.2035
X-3468	LLM871	CGM097	BRCA	-0.270571	-0.393129	0.058	-0.2035
X-3468	HDM201	BGJ398	BRCA	-0.270571	-0.393129	0.058	-0.2035
X-3468	binimetinib	HDM201	BRCA	-0.270571	-0.411472	0.058	-0.2035
X-3468	CLR457	CGM097	BRCA	-0.270571	-0.416285	0.058	-0.2035
X-3468	CGM097	LLM871	BRCA	-0.270571	-0.393129	0.058	-0.2035
X-3468	CGM097	CLR457	BRCA	-0.270571	-0.416285	0.058	-0.2035
X-3468	BGJ398	HDM201	BRCA	-0.270571	-0.393129	0.058	-0.2035
X-3298	LJM716	paclitaxel	BRCA	0.783358	0.592696	-0.985	-0.2045
X-3298	paclitaxel	LJM716	BRCA	0.783358	0.592696	-0.985	-0.2045
X-1828	BKM120	binimetinib	BRCA	0.224008	0.468065	-0.558	-0.207
X-1828	binimetinib	BKM120	BRCA	0.224008	0.468065	-0.558	-0.207
X-1631	paclitaxel	BGJ398	BRCA	-0.00885012	0.0307424	-0.861	-0.207
X-1631	BGJ398	paclitaxel	BRCA	-0.00885012	0.0307424	-0.861	-0.207
X-1828	INC424	binimetinib	BRCA	-0.0381194	0.0466305	-0.558	-0.209
X-1828	HDM201	binimetinib	BRCA	-0.0381194	0.0466305	-0.558	-0.209
X-1828	LKA136	binimetinib	BRCA	-0.0381194	0.0466305	-0.558	-0.209
X-1828	binimetinib	LFA102	BRCA	-0.0381194	0.0466305	-0.558	-0.209
X-1828	LFA102	binimetinib	BRCA	-0.0381194	0.0466305	-0.558	-0.209
X-1828	binimetinib	tamoxifen	BRCA	-0.0381194	0.0466305	-0.558	-0.209
X-1828	binimetinib	CGM097	BRCA	-0.0381194	0.0466305	-0.558	-0.209
X-1828	CGM097	binimetinib	BRCA	-0.0381194	0.0466305	-0.558	-0.209
X-1828	tamoxifen	binimetinib	BRCA	-0.0381194	0.0466305	-0.558	-0.209
X-1828	binimetinib	LKA136	BRCA	-0.0381194	0.0466305	-0.558	-0.209
X-1828	binimetinib	HDM201	BRCA	-0.0381194	0.0466305	-0.558	-0.209
X-1828	binimetinib	INC424	BRCA	-0.0381194	0.0466305	-0.558	-0.209
X-5975	LLM871	LJM716	BRCA	0.440197	0.486408	-0.963	-0.21
X-5975	LJM716	LLM871	BRCA	0.440197	0.486408	-0.963	-0.21
X-3697	LJM716	CLR457	BRCA	0.440197	0.463252	-0.879	-0.211
X-3697	CLR457	LJM716	BRCA	0.440197	0.463252	-0.879	-0.211
X-1008	LJM716	HDM201	BRCA	-0.670821	-0.682398	-0.194	-0.213
X-1008	LJM716	LFA102	BRCA	-0.670821	-0.682398	-0.194	-0.213
X-1008	HDM201	LJM716	BRCA	-0.670821	-0.682398	-0.194	-0.213
X-1008	LKA136	LJM716	BRCA	-0.670821	-0.682398	-0.194	-0.213
X-1008	LJM716	INC424	BRCA	-0.670821	-0.682398	-0.194	-0.213
X-1008	CGM097	LJM716	BRCA	-0.670821	-0.682398	-0.194	-0.213
X-1008	LJM716	tamoxifen	BRCA	-0.670821	-0.682398	-0.194	-0.213
X-1008	LJM716	LKA136	BRCA	-0.670821	-0.682398	-0.194	-0.213
X-1008	LJM716	CGM097	BRCA	-0.670821	-0.682398	-0.194	-0.213
X-1008	LFA102	LJM716	BRCA	-0.670821	-0.682398	-0.194	-0.213
X-1008	tamoxifen	LJM716	BRCA	-0.670821	-0.682398	-0.194	-0.213
X-1008	INC424	LJM716	BRCA	-0.670821	-0.682398	-0.194	-0.213
X-1631	paclitaxel	CLR457	BRCA	0.0482474	0.416789	-0.861	-0.215
X-1631	CLR457	paclitaxel	BRCA	0.0482474	0.416789	-0.861	-0.215
X-1008	BKM120	trastuzumab	BRCA	-0.604331	-0.661812	-0.198	-0.216
X-1008	trastuzumab	CLR457	BRCA	-0.604331	-0.661812	-0.198	-0.216
X-1008	CLR457	trastuzumab	BRCA	-0.604331	-0.661812	-0.198	-0.216
X-1008	trastuzumab	BKM120	BRCA	-0.604331	-0.661812	-0.198	-0.216
X-4347	LEE011	LJM716	BRCA	-0.194244	-0.512068	-0.239	-0.218
X-4347	LJM716	LEE011	BRCA	-0.194244	-0.512068	-0.239	-0.218
X-2353	paclitaxel	LEE011	BRCA	-0.303684	-0.462748	-0.307	-0.219
X-2353	LEE011	paclitaxel	BRCA	-0.303684	-0.462748	-0.307	-0.219
X-5502	LEE011	CLR457	BRCA	-0.303684	-0.485905	-0.308	-0.221
X-5502	LEE011	binimetinib	BRCA	-0.303684	-0.481092	-0.308	-0.221
X-5502	binimetinib	LEE011	BRCA	-0.303684	-0.481092	-0.308	-0.221
X-5502	CLR457	LEE011	BRCA	-0.303684	-0.485905	-0.308	-0.221
X-5502	INC424	LEE011	BRCA	-0.732566	-0.506491	-0.308	-0.221
X-5502	LEE011	INC424	BRCA	-0.732566	-0.506491	-0.308	-0.221
X-2195	trastuzumab	HDM201	BRCA	-0.236768	-0.332556	-0.364	-0.225
X-2195	trastuzumab	CGM097	BRCA	-0.236768	-0.332556	-0.364	-0.225
X-2195	CGM097	trastuzumab	BRCA	-0.236768	-0.332556	-0.364	-0.225
X-2195	HDM201	trastuzumab	BRCA	-0.236768	-0.332556	-0.364	-0.225
X-2195	HDM201	CLR457	BRCA	-0.194675	-0.309997	-0.295	-0.2255
X-2195	BKM120	CGM097	BRCA	-0.194675	-0.309997	-0.295	-0.2255
X-2195	HDM201	binimetinib	BRCA	-0.194675	-0.305184	-0.295	-0.2255
X-2195	BGJ398	HDM201	BRCA	-0.194675	-0.286841	-0.295	-0.2255
X-2195	binimetinib	CGM097	BRCA	-0.194675	-0.305184	-0.295	-0.2255
X-2195	binimetinib	HDM201	BRCA	-0.194675	-0.305184	-0.295	-0.2255
X-2195	HDM201	BGJ398	BRCA	-0.194675	-0.286841	-0.295	-0.2255
X-2195	paclitaxel	CGM097	BRCA	-0.194675	-0.286841	-0.295	-0.2255
X-2195	paclitaxel	HDM201	BRCA	-0.194675	-0.286841	-0.295	-0.2255
X-2195	HDM201	BKM120	BRCA	-0.194675	-0.309997	-0.295	-0.2255
X-2195	HDM201	paclitaxel	BRCA	-0.194675	-0.286841	-0.295	-0.2255
X-1631	LJM716	LLM871	BRCA	0.420519	0.416789	-0.991	-0.2255
X-2195	CGM097	BGJ398	BRCA	-0.194675	-0.286841	-0.295	-0.2255
X-2195	CLR457	CGM097	BRCA	-0.194675	-0.309997	-0.295	-0.2255
X-2195	BKM120	HDM201	BRCA	-0.194675	-0.309997	-0.295	-0.2255
X-2195	CGM097	CLR457	BRCA	-0.194675	-0.309997	-0.295	-0.2255
X-2195	CGM097	paclitaxel	BRCA	-0.194675	-0.286841	-0.295	-0.2255
X-2195	CLR457	HDM201	BRCA	-0.194675	-0.309997	-0.295	-0.2255
X-2195	CGM097	binimetinib	BRCA	-0.194675	-0.305184	-0.295	-0.2255
X-1631	LLM871	LJM716	BRCA	0.420519	0.416789	-0.991	-0.2255
X-2195	CGM097	BKM120	BRCA	-0.194675	-0.309997	-0.295	-0.2255
X-2195	BGJ398	CGM097	BRCA	-0.194675	-0.286841	-0.295	-0.2255
X-1008	LKA136	LEE011	BRCA	-0.670821	-0.682398	-0.503	-0.226
X-1008	LEE011	INC424	BRCA	-0.670821	-0.682398	-0.503	-0.226
X-1008	LEE011	LKA136	BRCA	-0.670821	-0.682398	-0.503	-0.226
X-1008	LEE011	HDM201	BRCA	-0.670821	-0.682398	-0.503	-0.226
X-1008	LEE011	CGM097	BRCA	-0.670821	-0.682398	-0.503	-0.226
X-1008	LEE011	LFA102	BRCA	-0.670821	-0.682398	-0.503	-0.226
X-1008	CLR457	BKM120	BRCA	-0.732566	-0.506321	-0.353	-0.226
X-1008	LEE011	tamoxifen	BRCA	-0.670821	-0.682398	-0.503	-0.226
X-1008	LFA102	LEE011	BRCA	-0.670821	-0.682398	-0.503	-0.226
X-1008	tamoxifen	LEE011	BRCA	-0.670821	-0.682398	-0.503	-0.226
X-1008	CGM097	LEE011	BRCA	-0.670821	-0.682398	-0.503	-0.226
X-1008	BKM120	CLR457	BRCA	-0.732566	-0.506321	-0.353	-0.226
X-1008	HDM201	LEE011	BRCA	-0.670821	-0.682398	-0.503	-0.226
X-1008	INC424	LEE011	BRCA	-0.670821	-0.682398	-0.503	-0.226
X-1008	LEE011	binimetinib	BRCA	-0.604331	-0.656999	-0.503	-0.2265
X-1008	binimetinib	LEE011	BRCA	-0.604331	-0.656999	-0.503	-0.2265
X-1008	LEE011	BGJ398	BRCA	-0.604331	-0.638655	-0.503	-0.2265
X-1008	LLM871	LEE011	BRCA	-0.604331	-0.638655	-0.503	-0.2265
X-1008	LEE011	LLM871	BRCA	-0.604331	-0.638655	-0.503	-0.2265
X-1008	BGJ398	LEE011	BRCA	-0.604331	-0.638655	-0.503	-0.2265
X-2640	LKA136	BYL719	BRCA	-0.0972591	-0.240378	-0.304	-0.227
X-2640	BYL719	LKA136	BRCA	-0.0972591	-0.240378	-0.304	-0.227
X-1008	LEE011	trastuzumab	BRCA	-0.670821	-0.682398	-0.503	-0.2275
X-1008	trastuzumab	LEE011	BRCA	-0.670821	-0.682398	-0.503	-0.2275
X-1298	BKM120	LJM716	BRCA	0.393019	0.217725	-0.984	-0.2285
X-1298	LJM716	BKM120	BRCA	0.393019	0.217725	-0.984	-0.2285
X-2195	HDM201	BYL719	BRCA	-0.194675	-0.309997	-0.241	-0.23
X-2195	BYL719	CGM097	BRCA	-0.194675	-0.309997	-0.241	-0.23
X-2195	CGM097	BYL719	BRCA	-0.194675	-0.309997	-0.241	-0.23
X-2195	BYL719	HDM201	BRCA	-0.194675	-0.309997	-0.241	-0.23
X-1828	BYL719	binimetinib	BRCA	-0.224799	0.292157	-0.551	-0.2305
X-1828	binimetinib	BYL719	BRCA	-0.224799	0.292157	-0.551	-0.2305
X-2195	tamoxifen	HDM201	BRCA	-0.00273452	0.0888784	-0.295	-0.2345
X-1631	BKM120	paclitaxel	BRCA	-0.191307	0.240882	-0.861	-0.2345
X-2640	LKA136	LEE011	BRCA	-0.00857744	-0.436872	-0.293	-0.2345
X-2195	HDM201	tamoxifen	BRCA	-0.00273452	0.0888784	-0.295	-0.2345
X-1631	paclitaxel	BKM120	BRCA	-0.191307	0.240882	-0.861	-0.2345
X-2195	CGM097	tamoxifen	BRCA	-0.00273452	0.0888784	-0.295	-0.2345
X-2640	LEE011	LKA136	BRCA	-0.00857744	-0.436872	-0.293	-0.2345
X-2195	tamoxifen	CGM097	BRCA	-0.00273452	0.0888784	-0.295	-0.2345
X-2195	CGM097	HDM201	BRCA	-0.432164	0.191468	-0.295	-0.237
X-2195	HDM201	CGM097	BRCA	-0.432164	0.191468	-0.295	-0.237
X-1828	binimetinib	paclitaxel	BRCA	-0.191307	0.240882	-0.558	-0.2405
X-1828	binimetinib	BGJ398	BRCA	-0.191307	0.240882	-0.558	-0.2405
X-1828	paclitaxel	binimetinib	BRCA	-0.191307	0.240882	-0.558	-0.2405
X-1828	BGJ398	binimetinib	BRCA	-0.191307	0.240882	-0.558	-0.2405
X-1828	binimetinib	LLM871	BRCA	-0.191307	0.240882	-0.558	-0.2405
X-1828	LLM871	binimetinib	BRCA	-0.191307	0.240882	-0.558	-0.2405
X-3468	BYL719	trastuzumab	BRCA	-0.604331	-0.661812	0.007	-0.241
X-3468	trastuzumab	BYL719	BRCA	-0.604331	-0.661812	0.007	-0.241
X-1828	trastuzumab	binimetinib	BRCA	-0.191307	0.222538	-0.56	-0.241
X-1828	binimetinib	trastuzumab	BRCA	-0.191307	0.222538	-0.56	-0.241
X-1631	LEE011	BKM120	BRCA	-0.604331	-0.661812	-0.716	-0.2425
X-3468	CGM097	tamoxifen	BRCA	-0.00857744	-0.438844	0.058	-0.2425
X-3468	tamoxifen	CGM097	BRCA	-0.00857744	-0.438844	0.058	-0.2425
X-3468	INC424	HDM201	BRCA	-0.00857744	-0.443841	0.058	-0.2425
X-3468	LKA136	CGM097	BRCA	-0.00857744	-0.438844	0.058	-0.2425
X-4347	CLR457	BKM120	BRCA	-0.492459	-0.330414	-0.288	-0.2425
X-3468	HDM201	LFA102	BRCA	-0.00857744	-0.438844	0.058	-0.2425
X-1631	BKM120	LEE011	BRCA	-0.604331	-0.661812	-0.716	-0.2425
X-3468	HDM201	CGM097	BRCA	-0.00857744	-0.442542	0.058	-0.2425
X-3468	LFA102	HDM201	BRCA	-0.00857744	-0.438844	0.058	-0.2425
X-3468	CGM097	HDM201	BRCA	-0.00857744	-0.442542	0.058	-0.2425
X-4347	BKM120	CLR457	BRCA	-0.492459	-0.330414	-0.288	-0.2425
X-3468	HDM201	INC424	BRCA	-0.00857744	-0.443841	0.058	-0.2425
X-3468	CGM097	LKA136	BRCA	-0.00857744	-0.438844	0.058	-0.2425
X-1407	CLR457	LEE011	BRCA	-0.604331	-0.661812	-0.731	-0.243
X-1407	BKM120	LEE011	BRCA	-0.604331	-0.661812	-0.731	-0.243
X-1407	LEE011	BKM120	BRCA	-0.604331	-0.661812	-0.731	-0.243
X-1407	LEE011	CLR457	BRCA	-0.604331	-0.661812	-0.731	-0.243
X-3201	LEE011	paclitaxel	BRCA	-0.604331	-0.638655	-0.73	-0.244
X-3201	paclitaxel	LEE011	BRCA	-0.604331	-0.638655	-0.73	-0.244
X-1600	LEE011	BKM120	BRCA	-0.604331	-0.661812	-0.737	-0.2445
X-1600	CLR457	LEE011	BRCA	-0.604331	-0.661812	-0.737	-0.2445
X-1600	BKM120	LEE011	BRCA	-0.604331	-0.661812	-0.737	-0.2445
X-1600	LEE011	CLR457	BRCA	-0.604331	-0.661812	-0.737	-0.2445
X-2344	BKM120	LJM716	BRCA	-0.1494	0.217725	-0.193	-0.245
X-2344	LJM716	BKM120	BRCA	-0.1494	0.217725	-0.193	-0.245
X-2640	BYL719	BGJ398	BRCA	-0.259067	-0.110933	-0.304	-0.246
X-2640	BGJ398	BYL719	BRCA	-0.259067	-0.110933	-0.304	-0.246
X-1008	tamoxifen	CLR457	BRCA	-0.604331	-0.661812	-0.353	-0.2465
X-1008	tamoxifen	BKM120	BRCA	-0.604331	-0.661812	-0.353	-0.2465
X-1008	binimetinib	CLR457	BRCA	-0.604331	-0.656999	-0.353	-0.2465
X-1008	BKM120	LLM871	BRCA	-0.604331	-0.638655	-0.353	-0.2465
X-1008	BKM120	INC424	BRCA	-0.604331	-0.661812	-0.353	-0.2465
X-1008	BKM120	LKA136	BRCA	-0.604331	-0.661812	-0.353	-0.2465
X-1008	BKM120	LFA102	BRCA	-0.604331	-0.661812	-0.353	-0.2465
X-1008	HDM201	BKM120	BRCA	-0.604331	-0.661812	-0.353	-0.2465
X-1008	BKM120	HDM201	BRCA	-0.604331	-0.661812	-0.353	-0.2465
X-1008	CLR457	CGM097	BRCA	-0.604331	-0.661812	-0.353	-0.2465
X-1008	HDM201	CLR457	BRCA	-0.604331	-0.661812	-0.353	-0.2465
X-1008	INC424	BKM120	BRCA	-0.604331	-0.661812	-0.353	-0.2465
X-1008	INC424	CLR457	BRCA	-0.604331	-0.661812	-0.353	-0.2465
X-1008	CLR457	tamoxifen	BRCA	-0.604331	-0.661812	-0.353	-0.2465
X-1008	CLR457	binimetinib	BRCA	-0.604331	-0.656999	-0.353	-0.2465
X-1008	CLR457	LLM871	BRCA	-0.604331	-0.638655	-0.353	-0.2465
X-1008	CLR457	LKA136	BRCA	-0.604331	-0.661812	-0.353	-0.2465
X-1008	CLR457	LFA102	BRCA	-0.604331	-0.661812	-0.353	-0.2465
X-1008	CLR457	INC424	BRCA	-0.604331	-0.661812	-0.353	-0.2465
X-1008	CLR457	HDM201	BRCA	-0.604331	-0.661812	-0.353	-0.2465
X-1008	BKM120	binimetinib	BRCA	-0.604331	-0.656999	-0.353	-0.2465
X-1008	LFA102	BKM120	BRCA	-0.604331	-0.661812	-0.353	-0.2465
X-1008	binimetinib	BKM120	BRCA	-0.604331	-0.656999	-0.353	-0.2465
X-1008	LFA102	CLR457	BRCA	-0.604331	-0.661812	-0.353	-0.2465
X-1008	CLR457	BGJ398	BRCA	-0.604331	-0.638655	-0.353	-0.2465
X-1008	CGM097	CLR457	BRCA	-0.604331	-0.661812	-0.353	-0.2465
X-1008	BGJ398	BKM120	BRCA	-0.604331	-0.638655	-0.353	-0.2465
X-1008	CGM097	BKM120	BRCA	-0.604331	-0.661812	-0.353	-0.2465
X-1008	BGJ398	CLR457	BRCA	-0.604331	-0.638655	-0.353	-0.2465
X-1008	LKA136	CLR457	BRCA	-0.604331	-0.661812	-0.353	-0.2465
X-1008	LLM871	BKM120	BRCA	-0.604331	-0.638655	-0.353	-0.2465
X-1008	BKM120	BGJ398	BRCA	-0.604331	-0.638655	-0.353	-0.2465
X-1008	LLM871	CLR457	BRCA	-0.604331	-0.638655	-0.353	-0.2465
X-1008	BKM120	CGM097	BRCA	-0.604331	-0.661812	-0.353	-0.2465
X-1008	BKM120	tamoxifen	BRCA	-0.604331	-0.661812	-0.353	-0.2465
X-1008	LKA136	BKM120	BRCA	-0.604331	-0.661812	-0.353	-0.2465
X-3201	LEE011	LFA102	BRCA	-0.670821	-0.682398	-0.73	-0.2465
X-3201	LFA102	LEE011	BRCA	-0.670821	-0.682398	-0.73	-0.2465
X-2195	LLM871	tamoxifen	BRCA	-0.0972591	-0.217221	-0.295	-0.247
X-2195	tamoxifen	LLM871	BRCA	-0.0972591	-0.217221	-0.295	-0.247
X-4347	HDM201	BKM120	BRCA	-0.256439	-0.309997	-0.288	-0.2485
X-4347	BKM120	HDM201	BRCA	-0.256439	-0.309997	-0.288	-0.2485
X-2195	INC424	tamoxifen	BRCA	-0.030713	-0.262936	-0.295	-0.249
X-2195	LKA136	tamoxifen	BRCA	-0.030713	-0.268277	-0.295	-0.249
X-2780	LLM871	LJM716	BRCA	0.783358	0.592696	-0.993	-0.249
X-2195	LFA102	tamoxifen	BRCA	-0.030713	-0.27267	-0.295	-0.249
X-2640	BGJ398	BKM120	BRCA	-0.1494	0.240882	-0.449	-0.249
X-2195	tamoxifen	LKA136	BRCA	-0.030713	-0.268277	-0.295	-0.249
X-2640	BKM120	BGJ398	BRCA	-0.1494	0.240882	-0.449	-0.249
X-2195	tamoxifen	LFA102	BRCA	-0.030713	-0.27267	-0.295	-0.249
X-2780	LJM716	LLM871	BRCA	0.783358	0.592696	-0.993	-0.249
X-2195	tamoxifen	INC424	BRCA	-0.030713	-0.262936	-0.295	-0.249
X-3697	LLM871	INC424	BRCA	-0.303684	-0.462748	-0.285	-0.251
X-3697	paclitaxel	INC424	BRCA	-0.303684	-0.462748	-0.285	-0.251
X-3697	paclitaxel	binimetinib	BRCA	-0.303684	-0.462748	-0.285	-0.251
X-3697	LLM871	binimetinib	BRCA	-0.303684	-0.462748	-0.285	-0.251
X-3697	INC424	binimetinib	BRCA	-0.303684	-0.481092	-0.285	-0.251
X-3697	INC424	LLM871	BRCA	-0.303684	-0.462748	-0.285	-0.251
X-3697	BGJ398	INC424	BRCA	-0.303684	-0.462748	-0.285	-0.251
X-3697	binimetinib	BGJ398	BRCA	-0.303684	-0.462748	-0.285	-0.251
X-3697	BGJ398	binimetinib	BRCA	-0.303684	-0.462748	-0.285	-0.251
X-3697	binimetinib	LLM871	BRCA	-0.303684	-0.462748	-0.285	-0.251
X-3697	INC424	BGJ398	BRCA	-0.303684	-0.462748	-0.285	-0.251
X-3697	binimetinib	paclitaxel	BRCA	-0.303684	-0.462748	-0.285	-0.251
X-3697	INC424	paclitaxel	BRCA	-0.303684	-0.462748	-0.285	-0.251
X-3697	binimetinib	INC424	BRCA	-0.303684	-0.481092	-0.285	-0.251
X-3697	BGJ398	paclitaxel	BRCA	-0.732566	-0.49698	-0.285	-0.254
X-3697	paclitaxel	BGJ398	BRCA	-0.732566	-0.49698	-0.285	-0.254
X-3697	BGJ398	LLM871	BRCA	-0.732566	-0.49698	-0.285	-0.254
X-3697	LLM871	BGJ398	BRCA	-0.732566	-0.49698	-0.285	-0.254
X-3697	paclitaxel	LLM871	BRCA	-0.732566	-0.503616	-0.285	-0.254
X-3697	LLM871	paclitaxel	BRCA	-0.732566	-0.503616	-0.285	-0.254
X-3697	LLM871	trastuzumab	BRCA	-0.303684	-0.462748	-0.353	-0.256
X-3697	BGJ398	trastuzumab	BRCA	-0.303684	-0.462748	-0.353	-0.256
X-3697	binimetinib	trastuzumab	BRCA	-0.303684	-0.481092	-0.353	-0.256
[truncated: 7,069 more rows]

## Sheet: Non-averaged
MODEL	DRUG1	DRUG2	TISSUE	ACDA	CDA	EN	EN-ACDA
X-4567	LJM716	BKM120	BRCA	0.6868	0.921354	0.985	0.943
X-4567	LJM716	CLR457	BRCA	0.6868	0.921354	0.985	0.943
X-4567	LJM716	LLM871	BRCA	0.6868	0.944511	0.985	0.943
X-4567	LJM716	paclitaxel	BRCA	0.6868	0.944511	0.985	0.943
X-4567	BYL719	paclitaxel	BRCA	0.917583	1.99996	0.939	0.94
X-4567	LLM871	BYL719	BRCA	0.917583	1.99996	0.939	0.94
X-4567	BYL719	LLM871	BRCA	0.917583	1.99996	0.939	0.94
X-4567	paclitaxel	BYL719	BRCA	0.917583	1.99996	0.939	0.94
X-4567	binimetinib	BYL719	BRCA	0.682931	1.6298	0.939	0.934
X-4567	LJM716	binimetinib	BRCA	0.190585	0.574353	0.985	0.934
X-4567	BYL719	binimetinib	BRCA	0.626452	1.6298	0.939	0.927
X-4567	CLR457	LLM871	BRCA	0.917583	1.99996	0.938	0.926
X-4567	paclitaxel	BKM120	BRCA	0.917583	1.99996	0.938	0.926
X-4567	LLM871	CLR457	BRCA	0.917583	1.99996	0.938	0.926
X-4567	CLR457	paclitaxel	BRCA	0.917583	1.99996	0.938	0.926
X-4567	LLM871	BKM120	BRCA	0.917583	1.99996	0.938	0.926
X-4567	paclitaxel	CLR457	BRCA	0.917583	1.99996	0.938	0.926
X-4567	BKM120	paclitaxel	BRCA	0.917583	1.99996	0.938	0.926
X-4567	BKM120	LLM871	BRCA	0.917583	1.99996	0.938	0.926
X-4567	BYL719	CLR457	BRCA	0.882583	1.95385	0.939	0.924
X-4567	BKM120	BYL719	BRCA	0.882583	1.95638	0.939	0.924
X-4567	BYL719	BKM120	BRCA	0.882583	1.95638	0.939	0.924
X-4567	CLR457	BYL719	BRCA	0.882583	1.95385	0.939	0.924
X-4567	binimetinib	paclitaxel	BRCA	0.682931	1.64814	0.938	0.918
X-4567	binimetinib	BKM120	BRCA	0.682931	1.6298	0.938	0.918
X-4567	binimetinib	CLR457	BRCA	0.682931	1.6298	0.938	0.918
X-4567	binimetinib	LLM871	BRCA	0.682931	1.64814	0.938	0.918
X-4567	CLR457	LJM716	BRCA	0.734591	0.921354	0.985	0.914
X-4567	BKM120	LJM716	BRCA	0.734591	0.921354	0.985	0.914
X-4567	paclitaxel	LJM716	BRCA	0.734591	0.944511	0.985	0.914
X-4567	LLM871	LJM716	BRCA	0.734591	0.944511	0.985	0.914
X-4567	LLM871	binimetinib	BRCA	0.626452	1.64814	0.938	0.913
X-4567	BKM120	binimetinib	BRCA	0.626452	1.6298	0.938	0.913
X-4567	paclitaxel	binimetinib	BRCA	0.626452	1.64814	0.938	0.913
X-4567	CLR457	binimetinib	BRCA	0.626452	1.6298	0.938	0.913
X-4567	BKM120	CLR457	BRCA	0.882583	1.95638	0.938	0.91
X-4567	CLR457	BKM120	BRCA	0.882583	1.95638	0.938	0.91
X-4567	LLM871	paclitaxel	BRCA	0.882583	1.95909	0.938	0.91
X-4567	paclitaxel	LLM871	BRCA	0.882583	1.95909	0.938	0.91
X-4567	INC424	BYL719	BRCA	0.498868	0.745447	0.939	0.884
X-4567	HDM201	BYL719	BRCA	0.498868	0.745447	0.939	0.884
X-4567	BKM120	LEE011	BRCA	0.79975	0.56954	0.918	0.881
X-4567	CLR457	LEE011	BRCA	0.79975	0.56954	0.918	0.881
X-4567	paclitaxel	LEE011	BRCA	0.79975	0.592696	0.918	0.881
X-4567	LLM871	LEE011	BRCA	0.79975	0.592696	0.918	0.881
X-4567	binimetinib	LJM716	BRCA	0.184885	0.574353	0.985	0.88
X-4567	INC424	LLM871	BRCA	0.498868	0.768604	0.938	0.876
X-4567	INC424	CLR457	BRCA	0.498868	0.745447	0.938	0.876
X-4567	HDM201	BKM120	BRCA	0.498868	0.745447	0.938	0.876
X-4567	HDM201	CLR457	BRCA	0.498868	0.745447	0.938	0.876
X-4567	INC424	paclitaxel	BRCA	0.498868	0.768604	0.938	0.876
X-4567	HDM201	LLM871	BRCA	0.498868	0.768604	0.938	0.876
X-4567	HDM201	paclitaxel	BRCA	0.498868	0.768604	0.938	0.876
X-4567	INC424	BKM120	BRCA	0.498868	0.745447	0.938	0.876
X-4567	LEE011	CLR457	BRCA	0.766967	0.56954	0.918	0.875
X-4567	LEE011	paclitaxel	BRCA	0.766967	0.592696	0.918	0.875
X-4567	LEE011	BKM120	BRCA	0.766967	0.56954	0.918	0.875
X-4567	LEE011	LLM871	BRCA	0.766967	0.592696	0.918	0.875
X-4567	BYL719	INC424	BRCA	0.521812	0.745447	0.939	0.868
X-4567	BYL719	HDM201	BRCA	0.521812	0.745447	0.939	0.868
X-4567	HDM201	binimetinib	BRCA	-0.0651583	0.398445	0.938	0.863
X-4567	INC424	binimetinib	BRCA	-0.0651583	0.398445	0.938	0.863
X-4567	paclitaxel	INC424	BRCA	0.521812	0.768604	0.938	0.852
X-4567	paclitaxel	HDM201	BRCA	0.521812	0.768604	0.938	0.852
X-4567	CLR457	INC424	BRCA	0.521812	0.745447	0.938	0.852
X-4567	LLM871	INC424	BRCA	0.521812	0.768604	0.938	0.852
X-4567	LLM871	HDM201	BRCA	0.521812	0.768604	0.938	0.852
X-4567	CLR457	HDM201	BRCA	0.521812	0.745447	0.938	0.852
X-4567	BKM120	INC424	BRCA	0.521812	0.745447	0.938	0.852
X-4567	BKM120	HDM201	BRCA	0.521812	0.745447	0.938	0.852
X-4567	BYL719	LFA102	BRCA	0.79975	0.56954	0.939	0.849
X-4567	BYL719	BGJ398	BRCA	0.79975	0.592696	0.939	0.849
X-4567	BYL719	tamoxifen	BRCA	0.79975	0.56954	0.939	0.849
X-4567	BYL719	CGM097	BRCA	0.79975	0.56954	0.939	0.849
X-4567	BYL719	LKA136	BRCA	0.79975	0.56954	0.939	0.849
X-4567	binimetinib	LEE011	BRCA	0.391355	0.222538	0.918	0.845
X-4567	LEE011	binimetinib	BRCA	0.394683	0.222538	0.918	0.843
X-4567	BYL719	trastuzumab	BRCA	0.7044	0.815066	0.938	0.84
X-4567	LFA102	paclitaxel	BRCA	0.766967	0.592696	0.938	0.832
X-4567	LKA136	LLM871	BRCA	0.766967	0.592696	0.938	0.832
X-4567	BGJ398	BKM120	BRCA	0.766967	0.592696	0.938	0.832
X-4567	paclitaxel	LFA102	BRCA	0.79975	0.592696	0.938	0.832
X-4567	LKA136	paclitaxel	BRCA	0.766967	0.592696	0.938	0.832
X-4567	tamoxifen	paclitaxel	BRCA	0.766967	0.592696	0.938	0.832
X-4567	LKA136	BKM120	BRCA	0.766967	0.56954	0.938	0.832
X-4567	LFA102	BKM120	BRCA	0.766967	0.56954	0.938	0.832
X-4567	tamoxifen	LLM871	BRCA	0.766967	0.592696	0.938	0.832
X-4567	tamoxifen	CLR457	BRCA	0.766967	0.56954	0.938	0.832
X-4567	tamoxifen	BKM120	BRCA	0.766967	0.56954	0.938	0.832
X-4567	CGM097	LLM871	BRCA	0.766967	0.592696	0.938	0.832
X-4567	LFA102	CLR457	BRCA	0.766967	0.56954	0.938	0.832
X-4567	CLR457	tamoxifen	BRCA	0.79975	0.56954	0.938	0.832
X-4567	CGM097	BKM120	BRCA	0.766967	0.56954	0.938	0.832
X-4567	CGM097	CLR457	BRCA	0.766967	0.56954	0.938	0.832
X-4567	paclitaxel	LKA136	BRCA	0.79975	0.592696	0.938	0.832
X-4567	BKM120	BGJ398	BRCA	0.79975	0.592696	0.938	0.832
X-4567	CLR457	CGM097	BRCA	0.79975	0.56954	0.938	0.832
X-4567	BKM120	tamoxifen	BRCA	0.79975	0.56954	0.938	0.832
X-4567	BGJ398	LLM871	BRCA	0.7295	0.558465	0.938	0.832
X-4567	BKM120	CGM097	BRCA	0.79975	0.56954	0.938	0.832
X-4567	BGJ398	paclitaxel	BRCA	0.7295	0.558465	0.938	0.832
X-4567	CLR457	LFA102	BRCA	0.79975	0.56954	0.938	0.832
X-4567	LLM871	LKA136	BRCA	0.79975	0.592696	0.938	0.832
X-4567	CLR457	LKA136	BRCA	0.79975	0.56954	0.938	0.832
X-4567	LLM871	CGM097	BRCA	0.79975	0.592696	0.938	0.832
X-4567	CGM097	paclitaxel	BRCA	0.766967	0.592696	0.938	0.832
X-4567	BKM120	LFA102	BRCA	0.79975	0.56954	0.938	0.832
X-4567	paclitaxel	tamoxifen	BRCA	0.79975	0.592696	0.938	0.832
X-4567	LFA102	LLM871	BRCA	0.766967	0.592696	0.938	0.832
X-4567	LLM871	LFA102	BRCA	0.79975	0.592696	0.938	0.832
X-4567	BGJ398	CLR457	BRCA	0.766967	0.592696	0.938	0.832
X-4567	paclitaxel	CGM097	BRCA	0.79975	0.592696	0.938	0.832
X-4567	LLM871	tamoxifen	BRCA	0.79975	0.592696	0.938	0.832
X-4567	LKA136	CLR457	BRCA	0.766967	0.56954	0.938	0.832
X-4567	CLR457	BGJ398	BRCA	0.79975	0.592696	0.938	0.832
X-4567	BKM120	LKA136	BRCA	0.79975	0.56954	0.938	0.832
X-4567	BGJ398	BYL719	BRCA	0.766967	0.592696	0.939	0.831
X-4567	CGM097	BYL719	BRCA	0.766967	0.56954	0.939	0.831
X-4567	LFA102	BYL719	BRCA	0.766967	0.56954	0.939	0.831
X-4567	LKA136	BYL719	BRCA	0.766967	0.56954	0.939	0.831
X-4567	tamoxifen	BYL719	BRCA	0.766967	0.56954	0.939	0.831
X-4567	binimetinib	HDM201	BRCA	-0.0803306	0.398445	0.938	0.827
X-4567	binimetinib	INC424	BRCA	-0.0803306	0.398445	0.938	0.827
X-4567	BKM120	trastuzumab	BRCA	0.7044	0.815066	0.937	0.823
X-4567	paclitaxel	trastuzumab	BRCA	0.7044	0.838223	0.937	0.823
X-4567	CLR457	trastuzumab	BRCA	0.7044	0.815066	0.937	0.823
X-4567	LLM871	trastuzumab	BRCA	0.7044	0.838223	0.937	0.823
X-4567	LLM871	BGJ398	BRCA	0.7558	0.558465	0.938	0.822
X-4567	paclitaxel	BGJ398	BRCA	0.7558	0.558465	0.938	0.822
X-4567	CGM097	binimetinib	BRCA	0.394683	0.222538	0.938	0.809
X-4567	LFA102	binimetinib	BRCA	0.394683	0.222538	0.938	0.809
X-4567	BGJ398	binimetinib	BRCA	0.394683	0.240882	0.938	0.809
X-4567	tamoxifen	binimetinib	BRCA	0.394683	0.222538	0.938	0.809
X-4567	LKA136	binimetinib	BRCA	0.394683	0.222538	0.938	0.809
X-4567	trastuzumab	LLM871	BRCA	0.712033	0.838223	0.937	0.802
X-4567	trastuzumab	paclitaxel	BRCA	0.712033	0.838223	0.937	0.802
X-4567	trastuzumab	CLR457	BRCA	0.712033	0.815066	0.937	0.802
X-4567	trastuzumab	BKM120	BRCA	0.712033	0.815066	0.937	0.802
X-4567	trastuzumab	BYL719	BRCA	0.712033	0.815066	0.938	0.801
X-4567	binimetinib	CGM097	BRCA	0.391355	0.222538	0.938	0.796
X-4567	binimetinib	LFA102	BRCA	0.391355	0.222538	0.938	0.796
X-4567	binimetinib	tamoxifen	BRCA	0.391355	0.222538	0.938	0.796
X-4567	binimetinib	LKA136	BRCA	0.391355	0.222538	0.938	0.796
X-4567	binimetinib	BGJ398	BRCA	0.391355	0.240882	0.938	0.796
X-4567	binimetinib	trastuzumab	BRCA	0.452411	0.468065	0.937	0.793
X-3450	LJM716	CLR457	BRCA	0.358317	1.27317	0.701	0.786
X-3450	BKM120	LJM716	BRCA	0.358317	1.27317	0.701	0.786
X-3450	LJM716	BKM120	BRCA	0.358317	1.27317	0.701	0.786
X-3450	CLR457	LJM716	BRCA	0.358317	1.27317	0.701	0.786
X-4567	trastuzumab	binimetinib	BRCA	0.427983	0.468065	0.937	0.78
X-4567	LJM716	HDM201	BRCA	-0.46982	-0.330583	0.985	0.769
X-4567	LJM716	INC424	BRCA	-0.46982	-0.330583	0.985	0.769
X-4567	INC424	LJM716	BRCA	-0.515098	-0.330583	0.985	0.74
X-4567	HDM201	LJM716	BRCA	-0.515098	-0.330583	0.985	0.74
X-3077	LJM716	BKM120	BRCA	0.651202	0.639159	0.617	0.729
X-3077	BKM120	LJM716	BRCA	0.655633	0.639159	0.617	0.717
X-4567	LJM716	LEE011	BRCA	-0.209862	-0.512068	0.965	0.702
X-4567	HDM201	INC424	BRCA	-0.732566	-0.51346	0.938	0.697
X-4567	INC424	HDM201	BRCA	-0.732566	-0.51346	0.938	0.697
X-3077	BKM120	BYL719	BRCA	0.778617	1.49828	0.689	0.696
X-3077	BYL719	BKM120	BRCA	0.778617	1.49828	0.689	0.696
X-3450	binimetinib	LJM716	BRCA	0.190585	0.574353	0.701	0.695
X-4567	LEE011	LJM716	BRCA	-0.178625	-0.512068	0.965	0.667
X-3077	CLR457	BYL719	BRCA	0.711883	1.31984	0.689	0.654
X-3077	BYL719	CLR457	BRCA	0.754733	1.31984	0.689	0.648
X-3077	tamoxifen	BYL719	BRCA	0.651202	0.639159	0.689	0.647
X-3077	paclitaxel	BYL719	BRCA	0.651202	0.662316	0.689	0.647
X-3077	BGJ398	BYL719	BRCA	0.599786	1.01413	0.689	0.641
X-3077	LLM871	BYL719	BRCA	0.599786	1.01413	0.689	0.641
X-3077	BYL719	paclitaxel	BRCA	0.655633	0.662316	0.689	0.639
X-3077	BYL719	tamoxifen	BRCA	0.655633	0.639159	0.689	0.639
X-4567	LJM716	BGJ398	BRCA	-0.332954	-0.462748	0.985	0.636
X-4567	LJM716	LFA102	BRCA	-0.209862	-0.506491	0.985	0.634
X-4567	LJM716	CGM097	BRCA	-0.209862	-0.506491	0.985	0.634
X-4567	LJM716	LKA136	BRCA	-0.209862	-0.506491	0.985	0.634
X-4567	LJM716	tamoxifen	BRCA	-0.209862	-0.506491	0.985	0.634
X-4567	tamoxifen	LJM716	BRCA	-0.178625	-0.506491	0.985	0.626
X-4567	LFA102	LJM716	BRCA	-0.178625	-0.506491	0.985	0.626
X-4567	LKA136	LJM716	BRCA	-0.178625	-0.506491	0.985	0.626
X-4567	CGM097	LJM716	BRCA	-0.178625	-0.506491	0.985	0.626
X-3450	LKA136	LJM716	BRCA	-0.0404488	0.373046	0.701	0.625
X-3077	BYL719	LLM871	BRCA	0.663578	1.01413	0.689	0.621
X-3077	BYL719	BGJ398	BRCA	0.663578	1.01413	0.689	0.621
X-3077	LJM716	CLR457	BRCA	0.249994	0.463252	0.617	0.619
X-4567	BGJ398	LJM716	BRCA	-0.349421	-0.462748	0.985	0.616
X-3077	CLR457	BKM120	BRCA	0.711883	1.32237	0.506	0.614
X-3077	LLM871	BKM120	BRCA	0.599786	1.01413	0.506	0.611
X-3077	BGJ398	BKM120	BRCA	0.599786	1.01413	0.506	0.611
X-3077	paclitaxel	BKM120	BRCA	0.651202	0.662316	0.506	0.608
X-3077	tamoxifen	BKM120	BRCA	0.651202	0.639159	0.506	0.608
X-3077	BKM120	CLR457	BRCA	0.754733	1.32237	0.506	0.605
X-3077	CLR457	LJM716	BRCA	0.198021	0.463252	0.617	0.6
X-3450	LJM716	binimetinib	BRCA	0.184885	0.574353	0.701	0.597
X-3077	BKM120	tamoxifen	BRCA	0.655633	0.639159	0.506	0.596
X-3077	BKM120	paclitaxel	BRCA	0.655633	0.662316	0.506	0.596
X-3450	LJM716	LKA136	BRCA	-0.0907236	0.373046	0.701	0.58
X-4567	HDM201	trastuzumab	BRCA	-0.00210174	-0.438844	0.937	0.578
X-3077	BKM120	LLM871	BRCA	0.663578	1.01413	0.506	0.578
X-4567	INC424	trastuzumab	BRCA	-0.00210174	-0.438844	0.937	0.578
X-3077	BKM120	BGJ398	BRCA	0.663578	1.01413	0.506	0.578
X-4567	INC424	LEE011	BRCA	-0.675713	-0.682398	0.918	0.554
X-4567	HDM201	LEE011	BRCA	-0.675713	-0.682398	0.918	0.554
X-4567	trastuzumab	INC424	BRCA	-0.0150531	-0.438844	0.937	0.528
X-4567	trastuzumab	HDM201	BRCA	-0.0150531	-0.438844	0.937	0.528
X-4567	INC424	BGJ398	BRCA	-0.60008	-0.638655	0.938	0.527
X-4567	HDM201	BGJ398	BRCA	-0.60008	-0.638655	0.938	0.527
X-4567	LEE011	INC424	BRCA	-0.665929	-0.682398	0.918	0.524
X-4567	HDM201	tamoxifen	BRCA	-0.675713	-0.684371	0.938	0.524
X-4567	HDM201	CGM097	BRCA	-0.675713	-0.688069	0.938	0.524
X-4567	HDM201	LFA102	BRCA	-0.675713	-0.684371	0.938	0.524
X-4567	INC424	tamoxifen	BRCA	-0.675713	-0.684371	0.938	0.524
X-4567	INC424	LKA136	BRCA	-0.675713	-0.684371	0.938	0.524
X-4567	LEE011	HDM201	BRCA	-0.665929	-0.682398	0.918	0.524
X-4567	HDM201	LKA136	BRCA	-0.675713	-0.684371	0.938	0.524
X-4567	INC424	CGM097	BRCA	-0.675713	-0.688069	0.938	0.524
X-4567	INC424	LFA102	BRCA	-0.675713	-0.684371	0.938	0.524
X-3077	LLM871	CLR457	BRCA	0.247744	0.838223	0.506	0.523
X-3077	BGJ398	CLR457	BRCA	0.247744	0.838223	0.506	0.523
X-3077	paclitaxel	CLR457	BRCA	0.249994	0.486408	0.506	0.514
X-3077	tamoxifen	CLR457	BRCA	0.249994	0.463252	0.506	0.514
X-4567	BGJ398	INC424	BRCA	-0.608582	-0.638655	0.938	0.478
X-4567	BGJ398	HDM201	BRCA	-0.608582	-0.638655	0.938	0.478
X-4567	LKA136	INC424	BRCA	-0.665929	-0.684371	0.938	0.476
X-4567	LKA136	HDM201	BRCA	-0.665929	-0.684371	0.938	0.476
X-4567	CGM097	HDM201	BRCA	-0.665929	-0.688069	0.938	0.476
X-4567	tamoxifen	INC424	BRCA	-0.665929	-0.684371	0.938	0.476
X-4567	LFA102	INC424	BRCA	-0.665929	-0.684371	0.938	0.476
X-4567	tamoxifen	HDM201	BRCA	-0.665929	-0.684371	0.938	0.476
X-4567	LFA102	HDM201	BRCA	-0.665929	-0.684371	0.938	0.476
X-4567	CGM097	INC424	BRCA	-0.665929	-0.688069	0.938	0.476
X-3077	CLR457	tamoxifen	BRCA	0.198021	0.463252	0.506	0.473
X-3077	CLR457	paclitaxel	BRCA	0.198021	0.486408	0.506	0.473
X-3077	CLR457	LLM871	BRCA	0.249694	0.838223	0.506	0.472
X-3077	CLR457	BGJ398	BRCA	0.249694	0.838223	0.506	0.472
X-3077	LEE011	BKM120	BRCA	0.651202	0.639159	0.391	0.464
X-3077	binimetinib	BYL719	BRCA	0.427983	0.468065	0.689	0.455
X-3077	LFA102	BYL719	BRCA	0.427983	0.463252	0.689	0.455
X-3077	INC424	BYL719	BRCA	0.427983	0.463252	0.689	0.455
X-3077	HDM201	BYL719	BRCA	0.427983	0.463252	0.689	0.455
X-3077	CGM097	BYL719	BRCA	0.427983	0.463252	0.689	0.455
X-3077	LKA136	BYL719	BRCA	0.427983	0.463252	0.689	0.455
X-3450	CLR457	BKM120	BRCA	0.364214	1.25275	0.238	0.449
X-3450	BKM120	CLR457	BRCA	0.364214	1.25275	0.238	0.449
X-3450	BGJ398	LJM716	BRCA	0.394683	0.240882	0.701	0.444
X-3450	paclitaxel	LJM716	BRCA	0.394683	0.240882	0.701	0.444
X-3450	LLM871	LJM716	BRCA	0.394683	0.240882	0.701	0.444
X-3077	BKM120	LEE011	BRCA	0.655633	0.639159	0.391	0.441
X-3077	INC424	BKM120	BRCA	0.427983	0.463252	0.506	0.439
X-3077	LFA102	BKM120	BRCA	0.427983	0.463252	0.506	0.439
X-3077	LKA136	BKM120	BRCA	0.427983	0.463252	0.506	0.439
X-3077	HDM201	BKM120	BRCA	0.427983	0.463252	0.506	0.439
X-3077	CGM097	BKM120	BRCA	0.427983	0.463252	0.506	0.439
X-3077	binimetinib	BKM120	BRCA	0.427983	0.468065	0.506	0.439
X-3077	trastuzumab	BYL719	BRCA	0.427983	0.463252	0.479	0.435
X-3873	paclitaxel	CLR457	BRCA	0.358317	1.29633	0.161	0.434
X-3873	CLR457	paclitaxel	BRCA	0.358317	1.29633	0.161	0.434
X-3077	BYL719	LFA102	BRCA	0.452411	0.463252	0.689	0.433
X-3077	BYL719	HDM201	BRCA	0.452411	0.463252	0.689	0.433
X-3077	BYL719	LKA136	BRCA	0.452411	0.463252	0.689	0.433
X-3077	BYL719	CGM097	BRCA	0.452411	0.463252	0.689	0.433
X-3077	BYL719	binimetinib	BRCA	0.452411	0.468065	0.689	0.433
X-3077	BYL719	INC424	BRCA	0.452411	0.463252	0.689	0.433
X-3873	BYL719	paclitaxel	BRCA	0.394683	0.240882	0.386	0.43
X-5355	LEE011	BKM120	BRCA	-0.0651583	0.393632	0.323	0.419
X-3077	trastuzumab	BKM120	BRCA	0.427983	0.463252	0.296	0.419
X-3450	INC424	LJM716	BRCA	0.403592	0.197139	0.701	0.418
X-3450	LFA102	LJM716	BRCA	0.403592	0.197139	0.701	0.418
X-3450	tamoxifen	LJM716	BRCA	0.403592	0.197139	0.701	0.418
X-3450	CGM097	LJM716	BRCA	0.403592	0.197139	0.701	0.418
X-3450	HDM201	LJM716	BRCA	0.403592	0.197139	0.701	0.418
X-3077	BYL719	trastuzumab	BRCA	0.452411	0.463252	0.479	0.408
X-3873	LKA136	paclitaxel	BRCA	0.394683	0.240882	0.161	0.403
X-3873	BGJ398	CLR457	BRCA	0.394683	0.240882	0.161	0.403
X-3873	HDM201	CLR457	BRCA	0.394683	0.217725	0.161	0.403
X-3873	HDM201	paclitaxel	BRCA	0.394683	0.240882	0.161	0.403
X-3873	tamoxifen	paclitaxel	BRCA	0.394683	0.240882	0.161	0.403
X-3873	tamoxifen	CLR457	BRCA	0.394683	0.217725	0.161	0.403
X-3873	LKA136	CLR457	BRCA	0.394683	0.217725	0.161	0.403
X-3450	LEE011	LJM716	BRCA	0.173517	0.719284	0.291	0.4
X-3077	BKM120	INC424	BRCA	0.452411	0.463252	0.506	0.397
X-3077	BKM120	binimetinib	BRCA	0.452411	0.468065	0.506	0.397
X-3077	BKM120	LFA102	BRCA	0.452411	0.463252	0.506	0.397
X-3077	BKM120	HDM201	BRCA	0.452411	0.463252	0.506	0.397
X-3077	BKM120	CGM097	BRCA	0.452411	0.463252	0.506	0.397
X-3077	BKM120	LKA136	BRCA	0.452411	0.463252	0.506	0.397
X-5355	LEE011	CLR457	BRCA	-0.303684	-0.485905	0.323	0.395
X-5355	CLR457	LEE011	BRCA	-0.303684	-0.485905	0.323	0.395
X-3873	LJM716	paclitaxel	BRCA	-0.0651583	0.416789	0.072	0.392
X-3873	LJM716	CLR457	BRCA	-0.0651583	0.393632	0.072	0.392
X-3873	paclitaxel	BYL719	BRCA	0.391355	0.240882	0.386	0.391
X-5355	BKM120	LEE011	BRCA	-0.0803306	0.393632	0.323	0.386
X-3450	binimetinib	BKM120	BRCA	0.190585	0.574353	0.238	0.386
X-3450	binimetinib	CLR457	BRCA	0.190585	0.574353	0.238	0.386
X-3450	LKA136	BKM120	BRCA	-0.0651583	0.393632	0.238	0.382
X-3450	LKA136	CLR457	BRCA	-0.0651583	0.393632	0.238	0.382
X-3077	BGJ398	LJM716	BRCA	-0.242628	-0.110933	0.617	0.38
X-3077	LLM871	LJM716	BRCA	-0.242628	-0.110933	0.617	0.38
X-3873	BYL719	CLR457	BRCA	0.403592	0.19478	0.386	0.38
X-3450	LJM716	LLM871	BRCA	0.391355	0.240882	0.701	0.374
X-3450	LJM716	BGJ398	BRCA	0.391355	0.240882	0.701	0.374
X-3450	LJM716	paclitaxel	BRCA	0.391355	0.240882	0.701	0.374
X-3077	LEE011	CLR457	BRCA	0.249994	0.463252	0.391	0.373
X-3450	BYL719	CLR457	BRCA	-0.0404488	0.370687	0.341	0.373
X-3450	BYL719	BKM120	BRCA	-0.0404488	0.373216	0.341	0.373
X-3077	BKM120	trastuzumab	BRCA	0.452411	0.463252	0.296	0.372
X-3873	INC424	paclitaxel	BRCA	0.182613	0.768604	0.161	0.37
X-3468	LEE011	LLM871	BRCA	-0.303684	-0.462748	0.331	0.37
X-3873	CGM097	paclitaxel	BRCA	0.182613	0.768604	0.161	0.37
X-3873	CGM097	CLR457	BRCA	0.182613	0.745447	0.161	0.37
X-3468	LLM871	LEE011	BRCA	-0.303684	-0.462748	0.331	0.37
X-3468	LEE011	CLR457	BRCA	-0.303684	-0.485905	0.331	0.37
X-3873	BKM120	paclitaxel	BRCA	0.182613	0.768604	0.161	0.37
X-3468	CLR457	LEE011	BRCA	-0.303684	-0.485905	0.331	0.37
X-3873	INC424	CLR457	BRCA	0.182613	0.745447	0.161	0.37
X-4888	paclitaxel	LEE011	BRCA	-0.260097	-0.286841	0.316	0.365
X-5355	LEE011	binimetinib	BRCA	-0.209296	0.222538	0.323	0.359
X-5355	LEE011	paclitaxel	BRCA	-0.209296	0.240882	0.323	0.359
X-3873	LEE011	BGJ398	BRCA	-0.181457	-0.286841	0.302	0.358
X-3873	CLR457	BYL719	BRCA	0.391137	0.19478	0.386	0.356
X-4888	LLM871	LEE011	BRCA	-0.242628	-0.110933	0.316	0.355
X-3077	paclitaxel	LJM716	BRCA	-0.303684	-0.462748	0.617	0.354
X-3077	LJM716	paclitaxel	BRCA	-0.303684	-0.462748	0.617	0.354
X-3873	LEE011	paclitaxel	BRCA	0.182613	0.768604	0.302	0.353
X-3468	paclitaxel	LEE011	BRCA	-0.260097	-0.286841	0.331	0.353
X-3873	BGJ398	paclitaxel	BRCA	0.403592	0.20665	0.161	0.353
X-3873	LEE011	CLR457	BRCA	0.182613	0.745447	0.302	0.353
X-3873	paclitaxel	tamoxifen	BRCA	0.391355	0.240882	0.161	0.351
X-3873	paclitaxel	LKA136	BRCA	0.391355	0.240882	0.161	0.351
X-3697	LEE011	CLR457	BRCA	0.427983	0.463252	0.378	0.351
X-3873	binimetinib	paclitaxel	BRCA	-0.0651583	0.416789	0.161	0.351
X-3873	binimetinib	CLR457	BRCA	-0.0651583	0.398445	0.161	0.351
X-3873	LLM871	CLR457	BRCA	-0.0651583	0.416789	0.161	0.351
X-3873	CLR457	BGJ398	BRCA	0.391355	0.240882	0.161	0.351
X-3873	paclitaxel	HDM201	BRCA	0.391355	0.240882	0.161	0.351
X-3873	CLR457	tamoxifen	BRCA	0.391355	0.217725	0.161	0.351
X-3873	CLR457	HDM201	BRCA	0.391355	0.217725	0.161	0.351
X-3873	CLR457	LKA136	BRCA	0.391355	0.217725	0.161	0.351
X-3468	LEE011	tamoxifen	BRCA	-0.732566	-0.506491	0.331	0.347
X-3468	tamoxifen	LEE011	BRCA	-0.732566	-0.506491	0.331	0.347
X-3468	LKA136	LEE011	BRCA	-0.732566	-0.506491	0.331	0.347
X-3468	LEE011	LKA136	BRCA	-0.732566	-0.506491	0.331	0.347
X-5975	BKM120	LEE011	BRCA	0.394683	0.217725	0.326	0.344
X-5355	LLM871	LEE011	BRCA	-0.242628	-0.110933	0.323	0.344
X-5975	CLR457	LEE011	BRCA	0.394683	0.217725	0.326	0.344
X-5975	BGJ398	LEE011	BRCA	0.394683	0.240882	0.326	0.344
X-3077	CLR457	LEE011	BRCA	0.198021	0.463252	0.391	0.344
X-5975	HDM201	LEE011	BRCA	0.403592	0.197139	0.326	0.343
X-5975	tamoxifen	LEE011	BRCA	0.403592	0.197139	0.326	0.343
X-5975	INC424	LEE011	BRCA	0.403592	0.197139	0.326	0.343
X-5975	CGM097	LEE011	BRCA	0.403592	0.197139	0.326	0.343
X-5975	LKA136	LEE011	BRCA	0.403592	0.197139	0.326	0.343
X-5975	LEE011	BGJ398	BRCA	0.391355	0.240882	0.326	0.343
X-5975	LEE011	BKM120	BRCA	0.391355	0.217725	0.326	0.343
X-5975	LEE011	CLR457	BRCA	0.391355	0.217725	0.326	0.343
X-4888	LEE011	paclitaxel	BRCA	-0.252782	-0.286841	0.316	0.34
X-3077	LJM716	LLM871	BRCA	-0.275507	-0.110933	0.617	0.339
X-3077	LJM716	BGJ398	BRCA	-0.275507	-0.110933	0.617	0.339
X-5975	LEE011	LKA136	BRCA	0.391137	0.197139	0.326	0.337
X-3468	HDM201	LEE011	BRCA	-0.030713	-0.260964	0.331	0.337
X-5975	LEE011	tamoxifen	BRCA	0.391137	0.197139	0.326	0.337
X-5975	LEE011	CGM097	BRCA	0.391137	0.197139	0.326	0.337
X-5975	LEE011	HDM201	BRCA	0.391137	0.197139	0.326	0.337
X-5975	LEE011	INC424	BRCA	0.391137	0.197139	0.326	0.337
X-3468	LEE011	HDM201	BRCA	-0.030713	-0.260964	0.331	0.337
X-3873	BGJ398	LEE011	BRCA	-0.207892	-0.286841	0.302	0.337
X-5975	LEE011	paclitaxel	BRCA	0.682931	1.64814	0.326	0.336
X-3468	BKM120	LEE011	BRCA	-0.242628	-0.13409	0.331	0.335
X-3450	HDM201	CLR457	BRCA	0.394683	0.217725	0.238	0.334
X-3450	paclitaxel	BKM120	BRCA	0.394683	0.240882	0.238	0.334
X-3450	tamoxifen	CLR457	BRCA	0.394683	0.217725	0.238	0.334
X-3450	HDM201	BKM120	BRCA	0.394683	0.217725	0.238	0.334
X-3450	LLM871	BKM120	BRCA	0.394683	0.240882	0.238	0.334
X-3450	BGJ398	BKM120	BRCA	0.394683	0.240882	0.238	0.334
X-3450	tamoxifen	BKM120	BRCA	0.394683	0.217725	0.238	0.334
X-3450	BGJ398	CLR457	BRCA	0.394683	0.240882	0.238	0.334
X-3450	CGM097	CLR457	BRCA	0.394683	0.217725	0.238	0.334
X-3450	paclitaxel	CLR457	BRCA	0.394683	0.240882	0.238	0.334
X-3450	LLM871	CLR457	BRCA	0.394683	0.240882	0.238	0.334
X-3450	INC424	CLR457	BRCA	0.394683	0.217725	0.238	0.334
X-3450	INC424	BKM120	BRCA	0.394683	0.217725	0.238	0.334
X-3450	LFA102	BKM120	BRCA	0.394683	0.217725	0.238	0.334
X-5975	paclitaxel	LEE011	BRCA	0.626452	1.64814	0.326	0.334
X-3450	LFA102	CLR457	BRCA	0.394683	0.217725	0.238	0.334
X-3450	CGM097	BKM120	BRCA	0.394683	0.217725	0.238	0.334
X-4888	LEE011	LLM871	BRCA	-0.275507	-0.110933	0.316	0.332
X-3450	LJM716	LEE011	BRCA	0.126588	0.719284	0.291	0.332
X-3873	BKM120	CLR457	BRCA	0.173517	0.725031	0.161	0.33
X-3873	LEE011	tamoxifen	BRCA	-0.259395	-0.330583	0.302	0.328
X-5355	binimetinib	LEE011	BRCA	-0.173317	0.222538	0.323	0.328
X-3873	LEE011	HDM201	BRCA	-0.259395	-0.330583	0.302	0.328
X-5355	paclitaxel	LEE011	BRCA	-0.173317	0.240882	0.323	0.328
X-3873	LEE011	LKA136	BRCA	-0.259395	-0.330583	0.302	0.328
X-3077	LFA102	CLR457	BRCA	-0.211342	0.287344	0.506	0.327
X-3077	HDM201	CLR457	BRCA	-0.211342	0.287344	0.506	0.327
X-3077	INC424	CLR457	BRCA	-0.211342	0.287344	0.506	0.327
X-3077	LKA136	CLR457	BRCA	-0.211342	0.287344	0.506	0.327
X-3077	CGM097	CLR457	BRCA	-0.211342	0.287344	0.506	0.327
X-3077	binimetinib	CLR457	BRCA	-0.211342	0.292157	0.506	0.327
X-3697	CLR457	LEE011	BRCA	0.452411	0.463252	0.378	0.326
X-5355	LEE011	LLM871	BRCA	-0.275507	-0.110933	0.323	0.326
X-3873	LFA102	CLR457	BRCA	0.427983	0.463252	0.161	0.326
X-3873	LFA102	paclitaxel	BRCA	0.427983	0.486408	0.161	0.326
X-4347	LEE011	binimetinib	BRCA	0.190585	0.574353	0.35	0.324
X-3450	BKM120	BYL719	BRCA	-0.0907236	0.373216	0.341	0.323
X-3450	BKM120	LKA136	BRCA	-0.0803306	0.393632	0.238	0.323
X-3873	CLR457	LLM871	BRCA	-0.0803306	0.416789	0.161	0.323
X-3873	paclitaxel	binimetinib	BRCA	-0.0803306	0.416789	0.161	0.323
X-3450	CLR457	BYL719	BRCA	-0.0907236	0.370687	0.341	0.323
X-3873	CLR457	binimetinib	BRCA	-0.0803306	0.398445	0.161	0.323
X-3450	CLR457	LKA136	BRCA	-0.0803306	0.393632	0.238	0.323
X-3468	LEE011	paclitaxel	BRCA	-0.252782	-0.286841	0.331	0.322
X-4888	CLR457	LEE011	BRCA	-0.303684	-0.485905	0.316	0.322
X-4888	LFA102	LEE011	BRCA	-0.732566	-0.506491	0.316	0.322
X-4888	LEE011	LFA102	BRCA	-0.732566	-0.506491	0.316	0.322
X-4888	LEE011	BGJ398	BRCA	-0.303684	-0.462748	0.316	0.322
X-5975	LEE011	LLM871	BRCA	0.358317	1.29633	0.326	0.322
X-5975	LLM871	LEE011	BRCA	0.358317	1.29633	0.326	0.322
X-4888	BGJ398	LEE011	BRCA	-0.303684	-0.462748	0.316	0.322
X-4888	LEE011	CLR457	BRCA	-0.303684	-0.485905	0.316	0.322
X-3468	LEE011	BKM120	BRCA	-0.275507	-0.13409	0.331	0.32
X-3873	paclitaxel	BGJ398	BRCA	0.391137	0.20665	0.161	0.316
X-3077	trastuzumab	CLR457	BRCA	-0.211342	0.287344	0.296	0.315
X-3873	CLR457	LJM716	BRCA	-0.0803306	0.393632	0.072	0.314
X-3873	paclitaxel	LJM716	BRCA	-0.0803306	0.416789	0.072	0.314
X-3450	LJM716	tamoxifen	BRCA	0.391137	0.197139	0.701	0.313
X-3450	LJM716	INC424	BRCA	0.391137	0.197139	0.701	0.313
X-3450	LJM716	LFA102	BRCA	0.391137	0.197139	0.701	0.313
X-3450	LJM716	CGM097	BRCA	0.391137	0.197139	0.701	0.313
X-3450	LJM716	HDM201	BRCA	0.391137	0.197139	0.701	0.313
X-3298	paclitaxel	LEE011	BRCA	0.79975	0.592696	-0.953	0.313
X-3873	LKA136	LEE011	BRCA	-0.214141	-0.330583	0.302	0.309
X-3873	tamoxifen	LEE011	BRCA	-0.214141	-0.330583	0.302	0.309
X-3873	HDM201	LEE011	BRCA	-0.214141	-0.330583	0.302	0.309
X-3077	BGJ398	tamoxifen	BRCA	-0.242628	-0.110933	0.506	0.308
X-3077	LLM871	tamoxifen	BRCA	-0.242628	-0.110933	0.506	0.308
X-3873	CLR457	LEE011	BRCA	0.181948	0.745447	0.302	0.307
X-3450	trastuzumab	BKM120	BRCA	0.394683	0.217725	0.141	0.307
X-3873	paclitaxel	LEE011	BRCA	0.181948	0.768604	0.302	0.307
X-3450	trastuzumab	CLR457	BRCA	0.394683	0.217725	0.141	0.307
X-3077	tamoxifen	LJM716	BRCA	-0.732566	-0.506491	0.617	0.306
X-3873	LLM871	paclitaxel	BRCA	-0.0404488	0.375921	0.161	0.306
X-3077	LJM716	tamoxifen	BRCA	-0.732566	-0.506491	0.617	0.306
X-3298	LEE011	paclitaxel	BRCA	0.766967	0.592696	-0.953	0.305
X-3873	paclitaxel	BKM120	BRCA	0.181948	0.768604	0.161	0.304
X-3873	paclitaxel	CGM097	BRCA	0.181948	0.768604	0.161	0.304
X-3873	paclitaxel	INC424	BRCA	0.181948	0.768604	0.161	0.304
X-3873	CLR457	CGM097	BRCA	0.181948	0.745447	0.161	0.304
X-3873	CLR457	INC424	BRCA	0.181948	0.745447	0.161	0.304
X-3450	CLR457	binimetinib	BRCA	0.184885	0.574353	0.238	0.299
X-3468	LKA136	BYL719	BRCA	-0.303684	-0.485905	0.266	0.299
X-3468	LLM871	BYL719	BRCA	-0.303684	-0.462748	0.266	0.299
X-3468	BYL719	LLM871	BRCA	-0.303684	-0.462748	0.266	0.299
X-3468	BYL719	LKA136	BRCA	-0.303684	-0.485905	0.266	0.299
X-3468	tamoxifen	BYL719	BRCA	-0.303684	-0.485905	0.266	0.299
X-3468	BYL719	tamoxifen	BRCA	-0.303684	-0.485905	0.266	0.299
X-3450	BKM120	binimetinib	BRCA	0.184885	0.574353	0.238	0.299
X-3468	HDM201	BYL719	BRCA	-0.0972591	-0.240378	0.266	0.294
X-3468	BYL719	HDM201	BRCA	-0.0972591	-0.240378	0.266	0.294
X-3077	tamoxifen	paclitaxel	BRCA	-0.303684	-0.462748	0.506	0.292
X-3077	paclitaxel	tamoxifen	BRCA	-0.303684	-0.462748	0.506	0.292
X-3077	BGJ398	LLM871	BRCA	-0.432164	0.20665	0.506	0.291
X-3077	LLM871	BGJ398	BRCA	-0.432164	0.20665	0.506	0.291
X-3077	tamoxifen	LLM871	BRCA	-0.275507	-0.110933	0.506	0.289
X-3077	tamoxifen	BGJ398	BRCA	-0.275507	-0.110933	0.506	0.289
X-3873	paclitaxel	LLM871	BRCA	-0.0907236	0.375921	0.161	0.288
X-2195	LEE011	trastuzumab	BRCA	-0.259395	-0.330583	0.35	0.286
X-3077	BGJ398	paclitaxel	BRCA	-0.587991	-0.145165	0.506	0.284
X-2195	LEE011	binimetinib	BRCA	-0.181457	-0.305184	0.35	0.284
X-2195	LEE011	BGJ398	BRCA	-0.181457	-0.286841	0.35	0.284
X-2195	LEE011	paclitaxel	BRCA	-0.181457	-0.286841	0.35	0.284
X-2195	LEE011	CLR457	BRCA	-0.181457	-0.309997	0.35	0.284
X-2195	LEE011	BKM120	BRCA	-0.181457	-0.309997	0.35	0.284
X-3077	LLM871	paclitaxel	BRCA	-0.587991	-0.151801	0.506	0.284
X-3873	trastuzumab	paclitaxel	BRCA	0.427983	0.486408	-0.003	0.282
X-3873	trastuzumab	CLR457	BRCA	0.427983	0.463252	-0.003	0.282
X-1631	LLM871	LEE011	BRCA	0.416355	0.416789	-0.716	0.281
X-1631	LEE011	LLM871	BRCA	0.424683	0.416789	-0.716	0.28
X-4347	binimetinib	LEE011	BRCA	0.184885	0.574353	0.35	0.28
X-2780	LLM871	LEE011	BRCA	0.79975	0.592696	-0.319	0.28
X-1298	BKM120	LEE011	BRCA	0.391355	0.217725	-0.935	0.277
X-1298	LEE011	BKM120	BRCA	0.394683	0.217725	-0.935	0.275
X-3450	BKM120	paclitaxel	BRCA	0.391355	0.240882	0.238	0.272
X-3450	BKM120	CGM097	BRCA	0.391355	0.217725	0.238	0.272
X-3450	BKM120	tamoxifen	BRCA	0.391355	0.217725	0.238	0.272
X-3450	CLR457	BGJ398	BRCA	0.391355	0.240882	0.238	0.272
X-3450	CLR457	CGM097	BRCA	0.391355	0.217725	0.238	0.272
X-3450	CLR457	HDM201	BRCA	0.391355	0.217725	0.238	0.272
X-3450	CLR457	INC424	BRCA	0.391355	0.217725	0.238	0.272
X-3450	BKM120	BGJ398	BRCA	0.391355	0.240882	0.238	0.272
X-3450	BKM120	LLM871	BRCA	0.391355	0.240882	0.238	0.272
X-3450	BKM120	LFA102	BRCA	0.391355	0.217725	0.238	0.272
X-3450	CLR457	LFA102	BRCA	0.391355	0.217725	0.238	0.272
X-3450	BKM120	HDM201	BRCA	0.391355	0.217725	0.238	0.272
X-3450	CLR457	paclitaxel	BRCA	0.391355	0.240882	0.238	0.272
X-3450	CLR457	tamoxifen	BRCA	0.391355	0.217725	0.238	0.272
X-3450	BKM120	INC424	BRCA	0.391355	0.217725	0.238	0.272
X-3450	CLR457	LLM871	BRCA	0.391355	0.240882	0.238	0.272
X-5975	binimetinib	LEE011	BRCA	0.182613	0.75026	0.326	0.271
X-3077	paclitaxel	BGJ398	BRCA	-0.608527	-0.145165	0.506	0.27
X-3077	paclitaxel	LLM871	BRCA	-0.608527	-0.151801	0.506	0.27
X-3873	paclitaxel	LFA102	BRCA	0.452411	0.486408	0.161	0.269
X-3873	CLR457	LFA102	BRCA	0.452411	0.463252	0.161	0.269
X-3873	CLR457	BKM120	BRCA	0.126588	0.725031	0.161	0.265
X-3450	CLR457	trastuzumab	BRCA	0.391355	0.217725	0.141	0.264
X-3450	BKM120	trastuzumab	BRCA	0.391355	0.217725	0.141	0.264
X-3468	paclitaxel	BYL719	BRCA	-0.260097	-0.286841	0.266	0.256
X-3697	BKM120	LEE011	BRCA	-0.670222	-0.0644706	0.378	0.255
X-2780	LEE011	LLM871	BRCA	0.766967	0.592696	-0.319	0.251
X-3077	LJM716	LEE011	BRCA	-0.732566	-0.512068	0.502	0.249
X-3077	LEE011	LJM716	BRCA	-0.732566	-0.512068	0.502	0.249
X-2195	trastuzumab	LEE011	BRCA	-0.214141	-0.330583	0.35	0.249
X-3077	CLR457	binimetinib	BRCA	-0.238256	0.292157	0.506	0.248
X-3077	CLR457	INC424	BRCA	-0.238256	0.287344	0.506	0.248
X-3077	CLR457	LFA102	BRCA	-0.238256	0.287344	0.506	0.248
X-3077	CLR457	CGM097	BRCA	-0.238256	0.287344	0.506	0.248
X-3077	CLR457	LKA136	BRCA	-0.238256	0.287344	0.506	0.248
X-3077	CLR457	HDM201	BRCA	-0.238256	0.287344	0.506	0.248
X-3077	BGJ398	LEE011	BRCA	-0.242628	-0.110933	0.391	0.244
X-3873	CGM097	BYL719	BRCA	-0.181457	-0.309997	0.386	0.244
X-3873	INC424	BYL719	BRCA	-0.181457	-0.309997	0.386	0.244
X-3077	LLM871	LEE011	BRCA	-0.242628	-0.110933	0.391	0.244
X-2195	binimetinib	LEE011	BRCA	-0.207892	-0.305184	0.35	0.242
X-2195	BGJ398	LEE011	BRCA	-0.207892	-0.286841	0.35	0.242
X-2195	BKM120	LEE011	BRCA	-0.207892	-0.309997	0.35	0.242
X-2195	CLR457	LEE011	BRCA	-0.207892	-0.309997	0.35	0.242
X-2195	paclitaxel	LEE011	BRCA	-0.207892	-0.286841	0.35	0.242
X-3873	BYL719	INC424	BRCA	-0.207892	-0.309997	0.386	0.241
X-3873	BYL719	CGM097	BRCA	-0.207892	-0.309997	0.386	0.241
X-3873	CLR457	trastuzumab	BRCA	0.452411	0.463252	-0.003	0.24
X-3873	paclitaxel	trastuzumab	BRCA	0.452411	0.486408	-0.003	0.24
X-3873	LEE011	binimetinib	BRCA	-0.242628	-0.129277	0.302	0.234
X-3873	LEE011	LLM871	BRCA	-0.242628	-0.110933	0.302	0.234
X-3077	LEE011	LLM871	BRCA	-0.275507	-0.110933	0.391	0.233
X-3077	LEE011	BGJ398	BRCA	-0.275507	-0.110933	0.391	0.233
X-3468	BYL719	paclitaxel	BRCA	-0.252782	-0.286841	0.266	0.232
X-5975	LFA102	LEE011	BRCA	-0.0404488	0.373046	0.326	0.23
X-3077	CLR457	trastuzumab	BRCA	-0.238256	0.287344	0.296	0.229
X-3873	LEE011	BKM120	BRCA	-0.1494	0.217725	0.302	0.224
X-3873	BKM120	LEE011	BRCA	-0.1494	0.217725	0.302	0.224
X-5975	LEE011	LFA102	BRCA	-0.0907236	0.373046	0.326	0.221
X-3468	CLR457	BYL719	BRCA	-0.732566	-0.50885	0.266	0.217
X-3468	BYL719	CLR457	BRCA	-0.732566	-0.50885	0.266	0.217
X-4347	LFA102	LEE011	BRCA	-0.178625	-0.506491	0.35	0.217
X-4347	CGM097	LEE011	BRCA	-0.178625	-0.506491	0.35	0.217
X-4347	tamoxifen	LEE011	BRCA	-0.178625	-0.506491	0.35	0.217
X-4347	INC424	LEE011	BRCA	-0.178625	-0.506491	0.35	0.217
X-4347	LKA136	LEE011	BRCA	-0.178625	-0.506491	0.35	0.217
X-3077	LEE011	paclitaxel	BRCA	-0.303684	-0.462748	0.391	0.216
X-4347	paclitaxel	LEE011	BRCA	-0.349421	-0.462748	0.35	0.216
X-3077	paclitaxel	LEE011	BRCA	-0.303684	-0.462748	0.391	0.216
X-4347	LLM871	LEE011	BRCA	-0.349421	-0.462748	0.35	0.216
X-4347	BGJ398	LEE011	BRCA	-0.349421	-0.462748	0.35	0.216
X-4347	trastuzumab	LEE011	BRCA	-0.178625	-0.506491	0.35	0.215
X-3873	BKM120	tamoxifen	BRCA	-0.181457	-0.309997	0.161	0.213
X-3873	INC424	BGJ398	BRCA	-0.181457	-0.286841	0.161	0.213
X-3873	BKM120	HDM201	BRCA	-0.181457	-0.309997	0.161	0.213
X-3873	BKM120	LKA136	BRCA	-0.181457	-0.309997	0.161	0.213
X-3873	CGM097	BGJ398	BRCA	-0.181457	-0.286841	0.161	0.213
X-3873	BKM120	BGJ398	BRCA	-0.181457	-0.286841	0.161	0.213
X-3873	CGM097	LEE011	BRCA	-0.432164	0.197139	0.302	0.212
X-3873	LEE011	INC424	BRCA	-0.432164	0.197139	0.302	0.212
X-3873	INC424	LEE011	BRCA	-0.432164	0.197139	0.302	0.212
X-3873	LEE011	CGM097	BRCA	-0.432164	0.197139	0.302	0.212
X-4347	LEE011	HDM201	BRCA	-0.46982	-0.330583	0.35	0.21
X-5975	LEE011	binimetinib	BRCA	0.181948	0.75026	0.326	0.209
X-4347	LEE011	trastuzumab	BRCA	-0.209862	-0.506491	0.35	0.209
X-4347	LEE011	tamoxifen	BRCA	-0.209862	-0.506491	0.35	0.207
X-4347	LEE011	BGJ398	BRCA	-0.332954	-0.462748	0.35	0.207
X-4347	LEE011	LLM871	BRCA	-0.332954	-0.462748	0.35	0.207
X-3077	LEE011	tamoxifen	BRCA	-0.732566	-0.506491	0.391	0.207
X-3873	BGJ398	CGM097	BRCA	-0.207892	-0.286841	0.161	0.207
X-4347	LEE011	LFA102	BRCA	-0.209862	-0.506491	0.35	0.207
X-4347	LEE011	INC424	BRCA	-0.209862	-0.506491	0.35	0.207
X-4347	LEE011	paclitaxel	BRCA	-0.332954	-0.462748	0.35	0.207
X-3873	HDM201	BKM120	BRCA	-0.207892	-0.309997	0.161	0.207
X-3873	BGJ398	BKM120	BRCA	-0.207892	-0.286841	0.161	0.207
X-3873	LKA136	BKM120	BRCA	-0.207892	-0.309997	0.161	0.207
X-4347	LEE011	CGM097	BRCA	-0.209862	-0.506491	0.35	0.207
X-3873	BGJ398	INC424	BRCA	-0.207892	-0.286841	0.161	0.207
X-3873	tamoxifen	BKM120	BRCA	-0.207892	-0.309997	0.161	0.207
X-4347	LEE011	LKA136	BRCA	-0.209862	-0.506491	0.35	0.207
X-3077	tamoxifen	LEE011	BRCA	-0.732566	-0.506491	0.391	0.207
X-3873	LLM871	LEE011	BRCA	-0.275507	-0.110933	0.302	0.204
X-3873	binimetinib	LEE011	BRCA	-0.275507	-0.129277	0.302	0.204
X-4347	LEE011	CLR457	BRCA	-0.260097	-0.309997	0.35	0.203
X-3873	BKM120	BYL719	BRCA	-0.259395	-0.330414	0.386	0.202
X-3468	LLM871	LKA136	BRCA	-0.303684	-0.462748	0.058	0.199
X-3468	HDM201	LLM871	BRCA	-0.0972591	-0.217221	0.058	0.199
X-3468	LLM871	CLR457	BRCA	-0.303684	-0.462748	0.058	0.199
X-3468	HDM201	CLR457	BRCA	-0.0972591	-0.240378	0.058	0.199
X-3468	LKA136	LLM871	BRCA	-0.303684	-0.462748	0.058	0.199
X-3468	LKA136	CLR457	BRCA	-0.303684	-0.485905	0.058	0.199
X-3468	CLR457	LKA136	BRCA	-0.303684	-0.485905	0.058	0.199
X-3468	CLR457	LLM871	BRCA	-0.303684	-0.462748	0.058	0.199
X-3468	tamoxifen	CLR457	BRCA	-0.303684	-0.485905	0.058	0.199
X-1828	CLR457	LEE011	BRCA	0.471411	0.639159	-0.295	0.199
X-3468	tamoxifen	LLM871	BRCA	-0.303684	-0.462748	0.058	0.199
X-3468	CLR457	HDM201	BRCA	-0.0972591	-0.240378	0.058	0.199
X-3468	CLR457	tamoxifen	BRCA	-0.303684	-0.485905	0.058	0.199
X-3468	LLM871	HDM201	BRCA	-0.0972591	-0.217221	0.058	0.199
X-3468	LLM871	tamoxifen	BRCA	-0.303684	-0.462748	0.058	0.199
X-3077	LLM871	INC424	BRCA	-0.181457	-0.286841	0.506	0.196
X-3077	LLM871	LFA102	BRCA	-0.181457	-0.286841	0.506	0.196
X-3077	BGJ398	LFA102	BRCA	-0.181457	-0.286841	0.506	0.196
X-3077	BGJ398	INC424	BRCA	-0.181457	-0.286841	0.506	0.196
X-3077	BGJ398	HDM201	BRCA	-0.181457	-0.286841	0.506	0.196
X-3077	LLM871	HDM201	BRCA	-0.181457	-0.286841	0.506	0.196
X-3077	BGJ398	CGM097	BRCA	-0.181457	-0.286841	0.506	0.196
X-3077	BGJ398	LKA136	BRCA	-0.181457	-0.286841	0.506	0.196
X-3077	BGJ398	binimetinib	BRCA	-0.181457	-0.286841	0.506	0.196
X-3077	LLM871	LKA136	BRCA	-0.181457	-0.286841	0.506	0.196
X-3077	LLM871	binimetinib	BRCA	-0.181457	-0.286841	0.506	0.196
X-3873	LEE011	LFA102	BRCA	0.0216143	-0.0850567	0.302	0.196
X-3077	LLM871	CGM097	BRCA	-0.181457	-0.286841	0.506	0.196
X-3873	LFA102	LEE011	BRCA	0.038881	-0.0850567	0.302	0.194
X-3077	trastuzumab	LLM871	BRCA	-0.207892	-0.286841	0.296	0.193
X-3077	trastuzumab	BGJ398	BRCA	-0.207892	-0.286841	0.296	0.193
X-3077	LFA102	BGJ398	BRCA	-0.207892	-0.286841	0.506	0.192
X-3077	binimetinib	BGJ398	BRCA	-0.207892	-0.286841	0.506	0.192
X-3077	INC424	LLM871	BRCA	-0.207892	-0.286841	0.506	0.192
X-3077	binimetinib	LLM871	BRCA	-0.207892	-0.286841	0.506	0.192
X-3077	LKA136	LLM871	BRCA	-0.207892	-0.286841	0.506	0.192
X-3077	LFA102	LLM871	BRCA	-0.207892	-0.286841	0.506	0.192
X-3077	INC424	BGJ398	BRCA	-0.207892	-0.286841	0.506	0.192
X-3077	CGM097	BGJ398	BRCA	-0.207892	-0.286841	0.506	0.192
X-3077	CGM097	LLM871	BRCA	-0.207892	-0.286841	0.506	0.192
X-3077	HDM201	BGJ398	BRCA	-0.207892	-0.286841	0.506	0.192
X-3077	LKA136	BGJ398	BRCA	-0.207892	-0.286841	0.506	0.192
X-3077	HDM201	LLM871	BRCA	-0.207892	-0.286841	0.506	0.192
X-3873	LEE011	trastuzumab	BRCA	0.0216143	-0.0850567	0.239	0.191
X-1828	LEE011	CLR457	BRCA	0.468983	0.639159	-0.295	0.19
X-3873	BYL719	BKM120	BRCA	-0.214141	-0.330414	0.386	0.186
X-3468	BKM120	BYL719	BRCA	-0.587991	-0.154506	0.266	0.185
X-2195	LEE011	LFA102	BRCA	-0.587991	-0.154676	0.35	0.183
X-2195	LEE011	LKA136	BRCA	-0.587991	-0.154676	0.35	0.183
X-2195	LEE011	INC424	BRCA	-0.587991	-0.154676	0.35	0.183
X-4347	LEE011	BKM120	BRCA	-0.130488	-0.13409	0.35	0.179
X-4347	BKM120	LEE011	BRCA	-0.130488	-0.13409	0.35	0.179
X-2640	LEE011	LLM871	BRCA	0.712033	0.838223	-0.293	0.179
X-3697	LEE011	BKM120	BRCA	-0.669892	-0.0644706	0.378	0.176
X-2195	LEE011	LLM871	BRCA	-0.242628	-0.110933	0.35	0.176
X-3873	BKM120	LLM871	BRCA	-0.242628	-0.110933	0.161	0.175
X-3873	CGM097	binimetinib	BRCA	-0.242628	-0.129277	0.161	0.175
X-3873	INC424	binimetinib	BRCA	-0.242628	-0.129277	0.161	0.175
X-3873	BKM120	binimetinib	BRCA	-0.242628	-0.129277	0.161	0.175
X-3873	CGM097	LLM871	BRCA	-0.242628	-0.110933	0.161	0.175
X-3468	BYL719	BKM120	BRCA	-0.608527	-0.154506	0.266	0.175
X-3873	INC424	LLM871	BRCA	-0.242628	-0.110933	0.161	0.175
X-2195	LEE011	tamoxifen	BRCA	-0.0109357	0.0908507	0.35	0.173
X-2195	LEE011	CGM097	BRCA	-0.432164	0.197139	0.35	0.172
X-2195	LEE011	HDM201	BRCA	-0.432164	0.197139	0.35	0.172
X-2195	HDM201	LEE011	BRCA	-0.432164	0.197139	0.35	0.172
X-2195	CGM097	LEE011	BRCA	-0.432164	0.197139	0.35	0.172
X-3873	binimetinib	LLM871	BRCA	-0.303684	-0.462748	0.161	0.171
X-3873	INC424	HDM201	BRCA	-0.259395	-0.337553	0.161	0.171
X-3077	LLM871	trastuzumab	BRCA	-0.181457	-0.286841	0.296	0.171
X-3873	CGM097	tamoxifen	BRCA	-0.259395	-0.332556	0.161	0.171
X-3873	INC424	tamoxifen	BRCA	-0.259395	-0.332556	0.161	0.171
X-3873	CGM097	HDM201	BRCA	-0.259395	-0.336254	0.161	0.171
X-3077	BGJ398	trastuzumab	BRCA	-0.181457	-0.286841	0.296	0.171
X-3873	CGM097	LKA136	BRCA	-0.259395	-0.332556	0.161	0.171
X-3873	LLM871	binimetinib	BRCA	-0.303684	-0.462748	0.161	0.171
X-3873	INC424	LKA136	BRCA	-0.259395	-0.332556	0.161	0.171
X-3468	paclitaxel	LKA136	BRCA	-0.260097	-0.286841	0.058	0.17
X-3468	paclitaxel	tamoxifen	BRCA	-0.260097	-0.286841	0.058	0.17
X-3468	paclitaxel	CLR457	BRCA	-0.260097	-0.286841	0.058	0.17
X-5355	binimetinib	BKM120	BRCA	0.305719	1.10207	-0.301	0.169
X-5355	paclitaxel	BKM120	BRCA	0.305719	1.12042	-0.301	0.169
X-3873	BYL719	LLM871	BRCA	-0.608582	-0.638655	0.386	0.165
X-3873	BYL719	binimetinib	BRCA	-0.608582	-0.656999	0.386	0.165
X-3873	trastuzumab	LEE011	BRCA	0.038881	-0.0850567	0.239	0.164
X-3468	paclitaxel	HDM201	BRCA	-0.000218071	-0.0413138	0.058	0.164
X-4347	HDM201	LEE011	BRCA	-0.515098	-0.330583	0.35	0.163
X-2640	LLM871	LEE011	BRCA	0.7044	0.838223	-0.293	0.161
X-4347	CLR457	LEE011	BRCA	-0.252782	-0.309997	0.35	0.16
X-3468	BKM120	LKA136	BRCA	-0.242628	-0.13409	0.058	0.158
X-3468	BKM120	LLM871	BRCA	-0.242628	-0.110933	0.058	0.158
X-3468	BKM120	tamoxifen	BRCA	-0.242628	-0.13409	0.058	0.158
X-3077	LJM716	binimetinib	BRCA	-0.60008	-0.656999	0.617	0.156
X-2195	tamoxifen	LEE011	BRCA	0.00546667	0.0908507	0.35	0.155
X-4824	LEE011	CLR457	BRCA	0.427983	0.463252	-0.318	0.154
X-2195	INC424	LEE011	BRCA	-0.608527	-0.154676	0.35	0.154
X-2195	LLM871	LEE011	BRCA	-0.275507	-0.110933	0.35	0.154
X-2195	LKA136	LEE011	BRCA	-0.608527	-0.154676	0.35	0.154
X-2195	LFA102	LEE011	BRCA	-0.608527	-0.154676	0.35	0.154
X-3873	binimetinib	LJM716	BRCA	-0.303684	-0.481092	0.072	0.152
X-4347	INC424	binimetinib	BRCA	0.394683	0.222538	-0.288	0.152
X-3873	LKA136	INC424	BRCA	-0.214141	-0.332556	0.161	0.152
X-3873	tamoxifen	CGM097	BRCA	-0.214141	-0.332556	0.161	0.152
X-4347	LFA102	binimetinib	BRCA	0.394683	0.222538	-0.288	0.152
X-3873	tamoxifen	INC424	BRCA	-0.214141	-0.332556	0.161	0.152
X-4347	CGM097	binimetinib	BRCA	0.394683	0.222538	-0.288	0.152
X-4347	BYL719	binimetinib	BRCA	0.394683	0.222538	-0.232	0.152
X-4347	paclitaxel	binimetinib	BRCA	0.394683	0.240882	-0.288	0.152
X-3873	LJM716	LLM871	BRCA	-0.303684	-0.462748	0.072	0.152
X-4347	BGJ398	binimetinib	BRCA	0.394683	0.240882	-0.288	0.152
X-4347	tamoxifen	binimetinib	BRCA	0.394683	0.222538	-0.288	0.152
X-3873	HDM201	CGM097	BRCA	-0.214141	-0.336254	0.161	0.152
X-3873	HDM201	INC424	BRCA	-0.214141	-0.337553	0.161	0.152
X-3873	LKA136	CGM097	BRCA	-0.214141	-0.332556	0.161	0.152
X-4347	LLM871	binimetinib	BRCA	0.394683	0.240882	-0.288	0.152
X-4347	LKA136	binimetinib	BRCA	0.394683	0.222538	-0.288	0.152
X-3697	paclitaxel	LEE011	BRCA	-0.60008	-0.638655	0.378	0.152
X-3873	LJM716	binimetinib	BRCA	-0.303684	-0.481092	0.072	0.152
X-3697	LLM871	LEE011	BRCA	-0.60008	-0.638655	0.378	0.152
X-3697	INC424	LEE011	BRCA	-0.675713	-0.682398	0.378	0.152
X-3697	BGJ398	LEE011	BRCA	-0.60008	-0.638655	0.378	0.152
X-3697	binimetinib	LEE011	BRCA	-0.60008	-0.656999	0.378	0.152
X-3873	LLM871	LJM716	BRCA	-0.303684	-0.462748	0.072	0.152
X-3873	INC424	BKM120	BRCA	-0.1494	0.217725	0.161	0.149
X-3468	LLM871	BKM120	BRCA	-0.275507	-0.110933	0.058	0.149
X-3468	LKA136	BKM120	BRCA	-0.275507	-0.13409	0.058	0.149
X-3873	CGM097	BKM120	BRCA	-0.1494	0.217725	0.161	0.149
X-3873	BKM120	INC424	BRCA	-0.1494	0.217725	0.161	0.149
X-3873	BKM120	CGM097	BRCA	-0.1494	0.217725	0.161	0.149
X-3468	tamoxifen	BKM120	BRCA	-0.275507	-0.13409	0.058	0.149
X-5355	HDM201	BKM120	BRCA	0.394683	0.217725	-0.301	0.147
X-5355	LFA102	BKM120	BRCA	0.394683	0.217725	-0.301	0.147
X-5355	LKA136	BKM120	BRCA	0.394683	0.217725	-0.301	0.147
X-3468	HDM201	BKM120	BRCA	-0.228614	0.111437	0.058	0.147
X-5355	BGJ398	BKM120	BRCA	0.394683	0.240882	-0.301	0.147
X-5355	INC424	BKM120	BRCA	0.394683	0.217725	-0.301	0.147
X-5355	CGM097	BKM120	BRCA	0.394683	0.217725	-0.301	0.147
X-5355	tamoxifen	BKM120	BRCA	0.394683	0.217725	-0.301	0.147
X-3468	CLR457	paclitaxel	BRCA	-0.252782	-0.286841	0.058	0.146
X-3468	tamoxifen	paclitaxel	BRCA	-0.252782	-0.286841	0.058	0.146
X-3468	HDM201	paclitaxel	BRCA	0.00440076	-0.0413138	0.058	0.146
X-3468	LKA136	paclitaxel	BRCA	-0.252782	-0.286841	0.058	0.146
X-4824	CLR457	LEE011	BRCA	0.452411	0.463252	-0.318	0.145
X-5355	LLM871	BKM120	BRCA	0.182613	0.768604	-0.301	0.145
X-3873	LEE011	LJM716	BRCA	-0.587991	-0.160253	0.213	0.145
X-3873	LLM871	CGM097	BRCA	-0.275507	-0.110933	0.161	0.144
X-3873	LLM871	BKM120	BRCA	-0.275507	-0.110933	0.161	0.144
X-3697	trastuzumab	LEE011	BRCA	-0.675713	-0.682398	0.378	0.144
X-3873	binimetinib	BKM120	BRCA	-0.275507	-0.129277	0.161	0.144
X-3873	binimetinib	INC424	BRCA	-0.275507	-0.129277	0.161	0.144
X-5355	BYL719	BKM120	BRCA	-0.0404488	0.373216	-0.245	0.144
X-3873	LLM871	INC424	BRCA	-0.275507	-0.110933	0.161	0.144
X-3873	binimetinib	CGM097	BRCA	-0.275507	-0.129277	0.161	0.144
X-5975	tamoxifen	paclitaxel	BRCA	0.766967	0.592696	-0.335	0.14
X-5975	HDM201	paclitaxel	BRCA	0.766967	0.592696	-0.335	0.14
X-5975	CLR457	paclitaxel	BRCA	0.766967	0.592696	-0.335	0.14
X-3468	BKM120	HDM201	BRCA	-0.285754	0.111437	0.058	0.14
X-5975	CGM097	paclitaxel	BRCA	0.766967	0.592696	-0.335	0.14
X-5975	LKA136	paclitaxel	BRCA	0.766967	0.592696	-0.335	0.14
X-5975	INC424	paclitaxel	BRCA	0.766967	0.592696	-0.335	0.14
X-5975	BKM120	paclitaxel	BRCA	0.766967	0.592696	-0.335	0.14
X-4347	trastuzumab	binimetinib	BRCA	0.394683	0.222538	-0.361	0.138
X-3873	BKM120	LJM716	BRCA	-0.242628	-0.13409	0.072	0.138
X-5975	BGJ398	paclitaxel	BRCA	0.7295	0.558465	-0.335	0.135
X-5975	BYL719	paclitaxel	BRCA	0.766967	0.592696	-0.326	0.135
X-5975	LLM871	paclitaxel	BRCA	0.657131	1.60727	-0.335	0.135
X-5355	trastuzumab	BKM120	BRCA	0.394683	0.217725	-0.369	0.133
X-5355	CLR457	BKM120	BRCA	-0.0404488	0.373216	-0.301	0.131
X-3468	paclitaxel	BKM120	BRCA	-0.157076	0.0649742	0.058	0.13
X-5975	paclitaxel	LLM871	BRCA	0.6195	1.60727	-0.335	0.13
X-3873	LLM871	BYL719	BRCA	-0.60008	-0.638655	0.386	0.13
X-3873	binimetinib	BYL719	BRCA	-0.60008	-0.656999	0.386	0.13
X-1828	binimetinib	LEE011	BRCA	-0.0467556	0.0466305	-0.295	0.129
X-3450	LEE011	CLR457	BRCA	0.182613	0.745447	-0.172	0.128
X-3450	LEE011	BKM120	BRCA	0.182613	0.745447	-0.172	0.128
X-3697	LFA102	CLR457	BRCA	0.427983	0.463252	-0.285	0.125
X-3697	LKA136	CLR457	BRCA	0.427983	0.463252	-0.285	0.125
X-3697	tamoxifen	CLR457	BRCA	0.427983	0.463252	-0.285	0.125
X-3697	HDM201	CLR457	BRCA	0.427983	0.463252	-0.285	0.125
X-3697	CGM097	CLR457	BRCA	0.427983	0.463252	-0.285	0.125
X-3468	HDM201	tamoxifen	BRCA	-0.030713	-0.262936	0.058	0.12
X-3697	INC424	CLR457	BRCA	0.651202	0.639159	-0.285	0.12
X-3468	tamoxifen	HDM201	BRCA	-0.030713	-0.262936	0.058	0.12
X-3697	BGJ398	CLR457	BRCA	0.651202	0.662316	-0.285	0.12
X-3697	paclitaxel	CLR457	BRCA	0.651202	0.662316	-0.285	0.12
X-3697	binimetinib	CLR457	BRCA	0.651202	0.643972	-0.285	0.12
X-3468	HDM201	LKA136	BRCA	-0.030713	-0.262936	0.058	0.12
X-3468	LKA136	HDM201	BRCA	-0.030713	-0.262936	0.058	0.12
X-3697	LLM871	CLR457	BRCA	0.651202	0.662316	-0.285	0.12
X-1631	paclitaxel	LEE011	BRCA	-0.0467556	0.0649742	-0.716	0.119
X-3697	BYL719	CLR457	BRCA	0.63195	0.616214	-0.23	0.119
X-5975	LKA136	LLM871	BRCA	0.394683	0.240882	-0.335	0.117
X-5975	tamoxifen	LLM871	BRCA	0.394683	0.240882	-0.335	0.117
X-5975	CGM097	LLM871	BRCA	0.394683	0.240882	-0.335	0.117
X-5975	CLR457	LLM871	BRCA	0.394683	0.240882	-0.335	0.117
X-5975	HDM201	LLM871	BRCA	0.394683	0.240882	-0.335	0.117
X-5975	INC424	LLM871	BRCA	0.394683	0.240882	-0.335	0.117
X-3468	tamoxifen	LKA136	BRCA	-0.732566	-0.513804	0.058	0.117
X-3468	LKA136	tamoxifen	BRCA	-0.732566	-0.513804	0.058	0.117
X-5975	BKM120	LLM871	BRCA	0.394683	0.240882	-0.335	0.117
X-1286	BKM120	LEE011	BRCA	-0.181457	-0.309997	-0.314	0.116
X-1286	CLR457	LEE011	BRCA	-0.181457	-0.309997	-0.314	0.116
X-3468	BKM120	paclitaxel	BRCA	-0.128754	0.0649742	0.058	0.116
X-5355	BKM120	binimetinib	BRCA	0.277292	1.10207	-0.301	0.115
X-5355	BKM120	paclitaxel	BRCA	0.277292	1.12042	-0.301	0.115
X-3873	LKA136	binimetinib	BRCA	-0.608582	-0.656999	0.161	0.114
X-3873	LKA136	LLM871	BRCA	-0.608582	-0.638655	0.161	0.114
X-3873	CGM097	INC424	BRCA	-0.432164	0.191468	0.161	0.114
X-3873	tamoxifen	LLM871	BRCA	-0.608582	-0.638655	0.161	0.114
X-3873	BGJ398	binimetinib	BRCA	-0.608582	-0.638655	0.161	0.114
X-3873	INC424	CGM097	BRCA	-0.432164	0.191468	0.161	0.114
X-3873	HDM201	binimetinib	BRCA	-0.608582	-0.656999	0.161	0.114
X-3873	HDM201	LLM871	BRCA	-0.608582	-0.638655	0.161	0.114
X-3873	tamoxifen	binimetinib	BRCA	-0.608582	-0.656999	0.161	0.114
X-3873	LJM716	LEE011	BRCA	-0.608527	-0.160253	0.213	0.113
X-5975	BGJ398	LLM871	BRCA	0.403592	0.20665	-0.335	0.112
X-5975	BYL719	LLM871	BRCA	0.394683	0.240882	-0.326	0.112
X-2344	BKM120	LEE011	BRCA	-0.181457	-0.309997	-0.711	0.112
X-3873	BKM120	LFA102	BRCA	-0.670222	-0.0644706	0.161	0.112
X-3468	paclitaxel	LLM871	BRCA	-0.46982	-0.327708	0.058	0.111
X-2640	BYL719	LLM871	BRCA	0.829567	1.01413	-0.304	0.111
X-3873	LJM716	BKM120	BRCA	-0.275507	-0.13409	0.072	0.11
X-3077	LJM716	LFA102	BRCA	-0.675713	-0.682398	0.617	0.109
X-3077	LJM716	LKA136	BRCA	-0.675713	-0.682398	0.617	0.109
X-3077	LJM716	INC424	BRCA	-0.675713	-0.682398	0.617	0.109
X-3077	LJM716	CGM097	BRCA	-0.675713	-0.682398	0.617	0.109
X-3077	LJM716	HDM201	BRCA	-0.675713	-0.682398	0.617	0.109
X-3298	CLR457	paclitaxel	BRCA	0.766967	0.592696	-0.963	0.108
X-3298	BKM120	paclitaxel	BRCA	0.766967	0.592696	-0.963	0.108
X-3077	HDM201	paclitaxel	BRCA	-0.608582	-0.638655	0.506	0.108
X-3298	LKA136	paclitaxel	BRCA	0.766967	0.592696	-0.963	0.108
X-3298	LFA102	paclitaxel	BRCA	0.766967	0.592696	-0.963	0.108
X-3077	binimetinib	tamoxifen	BRCA	-0.608582	-0.656999	0.506	0.108
X-3077	binimetinib	paclitaxel	BRCA	-0.608582	-0.638655	0.506	0.108
X-3298	binimetinib	paclitaxel	BRCA	0.766967	0.592696	-0.963	0.108
X-3077	LFA102	paclitaxel	BRCA	-0.608582	-0.638655	0.506	0.108
X-3077	CGM097	paclitaxel	BRCA	-0.608582	-0.638655	0.506	0.108
X-3077	LKA136	paclitaxel	BRCA	-0.608582	-0.638655	0.506	0.108
X-3298	CGM097	paclitaxel	BRCA	0.766967	0.592696	-0.963	0.108
X-3298	INC424	paclitaxel	BRCA	0.766967	0.592696	-0.963	0.108
X-3298	tamoxifen	paclitaxel	BRCA	0.766967	0.592696	-0.963	0.108
X-3298	BYL719	paclitaxel	BRCA	0.766967	0.592696	-0.952	0.108
X-3077	INC424	paclitaxel	BRCA	-0.608582	-0.638655	0.506	0.108
X-3298	HDM201	paclitaxel	BRCA	0.766967	0.592696	-0.963	0.108
X-3077	binimetinib	LJM716	BRCA	-0.608582	-0.656999	0.617	0.105
X-3697	trastuzumab	CLR457	BRCA	0.651202	0.639159	-0.353	0.103
X-3298	BGJ398	paclitaxel	BRCA	0.7295	0.558465	-0.963	0.103
X-1631	LEE011	paclitaxel	BRCA	-0.0294833	0.0649742	-0.716	0.1
X-3873	LFA102	BKM120	BRCA	-0.669892	-0.0644706	0.161	0.1
X-3468	BKM120	CLR457	BRCA	-0.587991	-0.154506	0.058	0.099
X-3873	BGJ398	LJM716	BRCA	-0.608582	-0.638655	0.072	0.099
X-1407	binimetinib	LEE011	BRCA	-0.181457	-0.305184	-0.731	0.094
X-3697	BKM120	CLR457	BRCA	0.64685	0.970558	-0.285	0.094
X-3298	trastuzumab	paclitaxel	BRCA	0.766967	0.592696	-0.973	0.093
X-1631	LKA136	LLM871	BRCA	0.424683	0.416789	-0.861	0.092
X-1631	tamoxifen	LLM871	BRCA	0.424683	0.416789	-0.861	0.092
X-1631	CGM097	LLM871	BRCA	0.424683	0.416789	-0.861	0.092
X-1631	binimetinib	LLM871	BRCA	0.424683	0.416789	-0.861	0.092
X-1631	BYL719	LLM871	BRCA	0.424683	0.416789	-0.855	0.092
X-1631	LFA102	LLM871	BRCA	0.424683	0.416789	-0.861	0.092
X-1631	HDM201	LLM871	BRCA	0.424683	0.416789	-0.861	0.092
X-3873	LJM716	BGJ398	BRCA	-0.60008	-0.638655	0.072	0.091
X-3077	trastuzumab	paclitaxel	BRCA	-0.608582	-0.638655	0.296	0.089
X-3468	CLR457	BKM120	BRCA	-0.608527	-0.154506	0.058	0.089
X-3077	INC424	tamoxifen	BRCA	-0.665929	-0.684371	0.506	0.087
X-3077	LFA102	tamoxifen	BRCA	-0.665929	-0.694104	0.506	0.087
X-1631	BGJ398	LLM871	BRCA	0.426392	0.382557	-0.861	0.087
X-3077	CGM097	tamoxifen	BRCA	-0.665929	-0.684371	0.506	0.087
X-3077	LKA136	tamoxifen	BRCA	-0.665929	-0.689711	0.506	0.087
X-3077	HDM201	tamoxifen	BRCA	-0.665929	-0.684371	0.506	0.087
X-1298	CGM097	BKM120	BRCA	0.394683	0.217725	-0.957	0.086
X-1298	LKA136	BKM120	BRCA	0.394683	0.217725	-0.957	0.086
X-1298	binimetinib	BKM120	BRCA	0.394683	0.222538	-0.957	0.086
X-1298	paclitaxel	BKM120	BRCA	0.394683	0.240882	-0.957	0.086
X-1298	BGJ398	BKM120	BRCA	0.394683	0.240882	-0.957	0.086
X-1298	LFA102	BKM120	BRCA	0.394683	0.217725	-0.957	0.086
X-1298	HDM201	BKM120	BRCA	0.394683	0.217725	-0.957	0.086
X-3468	LLM871	paclitaxel	BRCA	-0.515098	-0.327708	0.058	0.086
X-1828	LEE011	binimetinib	BRCA	-0.0294833	0.0466305	-0.295	0.084
X-4567	trastuzumab	LEE011	BRCA	-0.804908	-0.612779	0.918	0.083
X-4567	LEE011	trastuzumab	BRCA	-0.804908	-0.612779	0.918	0.083
X-4347	BKM120	binimetinib	BRCA	0.190585	0.574353	-0.288	0.083
X-3077	paclitaxel	LKA136	BRCA	-0.60008	-0.638655	0.506	0.082
X-3077	paclitaxel	INC424	BRCA	-0.60008	-0.638655	0.506	0.082
X-3077	paclitaxel	CGM097	BRCA	-0.60008	-0.638655	0.506	0.082
X-3077	paclitaxel	HDM201	BRCA	-0.60008	-0.638655	0.506	0.082
X-3077	tamoxifen	binimetinib	BRCA	-0.60008	-0.656999	0.506	0.082
X-3077	paclitaxel	binimetinib	BRCA	-0.60008	-0.638655	0.506	0.082
X-3077	paclitaxel	LFA102	BRCA	-0.60008	-0.638655	0.506	0.082
X-1298	CLR457	BKM120	BRCA	0.403592	0.197309	-0.957	0.081
X-1298	BYL719	BKM120	BRCA	0.403592	0.197309	-0.947	0.081
X-2640	BKM120	LLM871	BRCA	0.7679	1.36595	-0.449	0.081
X-1631	trastuzumab	LLM871	BRCA	0.424683	0.416789	-0.867	0.08
X-3697	LEE011	binimetinib	BRCA	-0.608582	-0.656999	0.378	0.078
X-3697	LEE011	paclitaxel	BRCA	-0.608582	-0.638655	0.378	0.078
X-3697	LEE011	BGJ398	BRCA	-0.608582	-0.638655	0.378	0.078
X-3697	LEE011	LLM871	BRCA	-0.608582	-0.638655	0.378	0.078
X-5249	LEE011	BGJ398	BRCA	0.7015	1.47223	-0.309	0.076
X-3468	LEE011	LJM716	BRCA	-0.732566	-0.512068	0.043	0.075
X-4567	trastuzumab	BGJ398	BRCA	-0.788265	-0.569036	0.937	0.075
X-3697	LEE011	INC424	BRCA	-0.665929	-0.682398	0.378	0.075
X-3873	LFA102	LLM871	BRCA	-0.27442	-0.393129	0.161	0.075
X-4567	BGJ398	trastuzumab	BRCA	-0.788265	-0.569036	0.937	0.075
X-4567	BGJ398	LEE011	BRCA	-0.849143	-0.814563	0.918	0.075
X-3468	LJM716	LEE011	BRCA	-0.732566	-0.512068	0.043	0.075
X-4567	LEE011	BGJ398	BRCA	-0.849143	-0.814563	0.918	0.075
X-3873	LFA102	binimetinib	BRCA	-0.27442	-0.411472	0.161	0.075
X-4567	CGM097	trastuzumab	BRCA	-0.804908	-0.614751	0.937	0.073
X-4567	trastuzumab	tamoxifen	BRCA	-0.804908	-0.621837	0.937	0.073
X-4567	LKA136	trastuzumab	BRCA	-0.804908	-0.620092	0.937	0.073
X-4567	LFA102	trastuzumab	BRCA	-0.804908	-0.621837	0.937	0.073
X-4567	tamoxifen	trastuzumab	BRCA	-0.804908	-0.621837	0.937	0.073
X-4567	trastuzumab	CGM097	BRCA	-0.804908	-0.614751	0.937	0.073
X-4567	trastuzumab	LKA136	BRCA	-0.804908	-0.620092	0.937	0.073
X-3450	binimetinib	BYL719	BRCA	-0.260097	-0.305184	0.341	0.073
X-4567	trastuzumab	LFA102	BRCA	-0.804908	-0.621837	0.937	0.073
X-3873	binimetinib	HDM201	BRCA	-0.60008	-0.656999	0.161	0.072
X-3077	binimetinib	LEE011	BRCA	-0.608582	-0.656999	0.391	0.072
X-3873	LLM871	LKA136	BRCA	-0.60008	-0.638655	0.161	0.072
X-1298	trastuzumab	BKM120	BRCA	0.394683	0.217725	-0.966	0.072
X-3873	binimetinib	LKA136	BRCA	-0.60008	-0.656999	0.161	0.072
X-3873	binimetinib	tamoxifen	BRCA	-0.60008	-0.656999	0.161	0.072
X-3873	LLM871	HDM201	BRCA	-0.60008	-0.638655	0.161	0.072
X-3873	LLM871	tamoxifen	BRCA	-0.60008	-0.638655	0.161	0.072
X-3873	binimetinib	BGJ398	BRCA	-0.60008	-0.638655	0.161	0.072
X-4567	CGM097	LEE011	BRCA	-0.948642	-0.858306	0.918	0.071
X-4567	LEE011	tamoxifen	BRCA	-0.948642	-0.858306	0.918	0.071
X-4567	LEE011	CGM097	BRCA	-0.948642	-0.858306	0.918	0.071
X-4567	LFA102	LEE011	BRCA	-0.948642	-0.858306	0.918	0.071
X-3697	LEE011	trastuzumab	BRCA	-0.665929	-0.682398	0.378	0.071
X-4567	tamoxifen	LEE011	BRCA	-0.948642	-0.858306	0.918	0.071
X-4567	LEE011	LKA136	BRCA	-0.948642	-0.858306	0.918	0.071
X-4567	LKA136	LEE011	BRCA	-0.948642	-0.858306	0.918	0.071
X-4567	LEE011	LFA102	BRCA	-0.948642	-0.858306	0.918	0.071
X-3873	INC424	LFA102	BRCA	0.0216143	-0.087029	0.161	0.07
X-2640	HDM201	LLM871	BRCA	0.712033	0.838223	-0.449	0.07
X-3077	LKA136	LJM716	BRCA	-0.665929	-0.682398	0.617	0.07
X-3077	HDM201	LJM716	BRCA	-0.665929	-0.682398	0.617	0.07
X-3077	CGM097	LJM716	BRCA	-0.665929	-0.682398	0.617	0.07
X-3873	CGM097	LFA102	BRCA	0.0216143	-0.087029	0.161	0.07
X-2640	binimetinib	LLM871	BRCA	0.829567	1.01413	-0.449	0.07
X-2640	CLR457	LLM871	BRCA	0.829567	1.01413	-0.449	0.07
X-2640	LKA136	LLM871	BRCA	0.829567	1.01413	-0.449	0.07
X-3077	INC424	LJM716	BRCA	-0.665929	-0.682398	0.617	0.07
X-2640	CGM097	LLM871	BRCA	0.829567	1.01413	-0.449	0.07
X-2640	LFA102	LLM871	BRCA	0.712033	0.838223	-0.449	0.07
X-2640	tamoxifen	LLM871	BRCA	0.712033	0.838223	-0.449	0.07
X-2640	INC424	LLM871	BRCA	0.712033	0.838223	-0.449	0.07
X-3077	LFA102	LJM716	BRCA	-0.665929	-0.682398	0.617	0.07
X-3873	BKM120	trastuzumab	BRCA	-0.670222	-0.0644706	-0.003	0.069
X-3077	trastuzumab	tamoxifen	BRCA	-0.665929	-0.691456	0.296	0.068
X-3450	CLR457	LEE011	BRCA	0.181948	0.745447	-0.172	0.067
X-3450	BKM120	LEE011	BRCA	0.181948	0.745447	-0.172	0.067
X-5355	BKM120	BYL719	BRCA	-0.0907236	0.373216	-0.245	0.067
X-4347	HDM201	binimetinib	BRCA	-0.0651583	0.398445	-0.288	0.066
X-4347	CLR457	binimetinib	BRCA	-0.0651583	0.398445	-0.288	0.066
X-3077	INC424	LEE011	BRCA	-0.665929	-0.682398	0.391	0.065
X-3077	CGM097	LEE011	BRCA	-0.665929	-0.682398	0.391	0.065
X-3077	LKA136	LEE011	BRCA	-0.665929	-0.682398	0.391	0.065
X-3077	LFA102	LEE011	BRCA	-0.665929	-0.682398	0.391	0.065
X-3077	HDM201	LEE011	BRCA	-0.665929	-0.682398	0.391	0.065
X-3450	binimetinib	LKA136	BRCA	-0.260097	-0.305184	0.238	0.058
X-5975	binimetinib	paclitaxel	BRCA	0.678025	1.12042	-0.335	0.058
X-3873	INC424	LJM716	BRCA	-0.587991	-0.154676	0.072	0.057
X-3873	CGM097	LJM716	BRCA	-0.587991	-0.154676	0.072	0.057
X-2640	BGJ398	LLM871	BRCA	0.773833	1.33171	-0.449	0.056
X-4567	BGJ398	tamoxifen	BRCA	-0.849143	-0.814563	0.938	0.056
X-4567	BGJ398	LKA136	BRCA	-0.849143	-0.814563	0.938	0.056
X-4567	CGM097	BGJ398	BRCA	-0.849143	-0.814563	0.938	0.056
X-4567	BGJ398	LFA102	BRCA	-0.849143	-0.814563	0.938	0.056
X-3077	tamoxifen	LKA136	BRCA	-0.675713	-0.689711	0.506	0.056
X-4567	LFA102	BGJ398	BRCA	-0.849143	-0.814563	0.938	0.056
X-4567	tamoxifen	BGJ398	BRCA	-0.849143	-0.814563	0.938	0.056
X-3077	tamoxifen	LFA102	BRCA	-0.675713	-0.694104	0.506	0.056
X-3077	tamoxifen	INC424	BRCA	-0.675713	-0.684371	0.506	0.056
X-3077	tamoxifen	CGM097	BRCA	-0.675713	-0.684371	0.506	0.056
X-3077	tamoxifen	HDM201	BRCA	-0.675713	-0.684371	0.506	0.056
X-4567	LKA136	BGJ398	BRCA	-0.849143	-0.814563	0.938	0.056
X-4567	BGJ398	CGM097	BRCA	-0.849143	-0.814563	0.938	0.056
X-3077	trastuzumab	LEE011	BRCA	-0.665929	-0.682398	0.299	0.055
X-5249	BGJ398	LEE011	BRCA	0.665733	1.47223	-0.309	0.055
X-3873	trastuzumab	BKM120	BRCA	-0.669892	-0.0644706	-0.003	0.055
X-4567	tamoxifen	CGM097	BRCA	-0.948642	-0.860278	0.938	0.053
X-4567	LKA136	CGM097	BRCA	-0.948642	-0.860278	0.938	0.053
X-4567	tamoxifen	LFA102	BRCA	-0.948642	-0.870012	0.938	0.053
X-4567	CGM097	LFA102	BRCA	-0.948642	-0.860278	0.938	0.053
X-4567	tamoxifen	LKA136	BRCA	-0.948642	-0.865618	0.938	0.053
X-4567	CGM097	tamoxifen	BRCA	-0.948642	-0.860278	0.938	0.053
X-4567	CGM097	LKA136	BRCA	-0.948642	-0.860278	0.938	0.053
X-4567	LKA136	tamoxifen	BRCA	-0.948642	-0.865618	0.938	0.053
X-4567	LFA102	tamoxifen	BRCA	-0.948642	-0.870012	0.938	0.053
X-4567	LFA102	LKA136	BRCA	-0.948642	-0.865618	0.938	0.053
X-4567	LFA102	CGM097	BRCA	-0.948642	-0.860278	0.938	0.053
X-2640	trastuzumab	LLM871	BRCA	0.712033	0.838223	-0.633	0.053
X-4567	LKA136	LFA102	BRCA	-0.948642	-0.865618	0.938	0.053
X-5355	BKM120	CLR457	BRCA	-0.0907236	0.373216	-0.301	0.052
X-2780	LKA136	LLM871	BRCA	0.766967	0.592696	-0.671	0.051
X-2780	INC424	LLM871	BRCA	0.766967	0.592696	-0.671	0.051
X-1828	binimetinib	CLR457	BRCA	0.700369	1.52351	-0.558	0.051
X-2780	CGM097	LLM871	BRCA	0.766967	0.592696	-0.671	0.051
X-2780	LFA102	LLM871	BRCA	0.766967	0.592696	-0.671	0.051
X-1828	BYL719	CLR457	BRCA	0.5679	0.616214	-0.551	0.051
X-2780	paclitaxel	LLM871	BRCA	0.7295	0.551829	-0.671	0.05
X-3873	binimetinib	LFA102	BRCA	-0.266723	-0.411472	0.161	0.05
X-3873	LLM871	LFA102	BRCA	-0.266723	-0.393129	0.161	0.05
X-5975	LJM716	LEE011	BRCA	0.554233	0.437088	-0.302	0.05
X-2780	BGJ398	LLM871	BRCA	0.7295	0.558465	-0.671	0.05
X-1828	INC424	CLR457	BRCA	0.468983	0.639159	-0.558	0.049
X-1828	tamoxifen	CLR457	BRCA	0.468983	0.639159	-0.558	0.049
X-5355	paclitaxel	binimetinib	BRCA	0.2047	0.944511	-0.301	0.049
X-1828	LKA136	CLR457	BRCA	0.468983	0.639159	-0.558	0.049
X-2640	LJM716	LLM871	BRCA	0.829567	1.01413	-0.599	0.049
X-5355	binimetinib	paclitaxel	BRCA	0.2047	0.944511	-0.301	0.049
X-1828	CGM097	CLR457	BRCA	0.468983	0.639159	-0.558	0.049
X-1828	HDM201	CLR457	BRCA	0.468983	0.639159	-0.558	0.049
X-1828	LFA102	CLR457	BRCA	0.468983	0.639159	-0.558	0.049
X-3077	paclitaxel	trastuzumab	BRCA	-0.60008	-0.638655	0.296	0.048
X-3450	BYL719	LKA136	BRCA	-0.303684	-0.485905	0.341	0.047
X-3450	LKA136	BYL719	BRCA	-0.303684	-0.485905	0.341	0.047
X-2640	LLM871	BYL719	BRCA	0.834552	1.01413	-0.304	0.046
X-4824	binimetinib	LEE011	BRCA	-0.181457	-0.305184	-0.318	0.046
X-5975	binimetinib	LLM871	BRCA	0.182613	0.768604	-0.335	0.045
X-4824	LFA102	CLR457	BRCA	0.427983	0.463252	-0.427	0.044
X-4824	LKA136	CLR457	BRCA	0.427983	0.463252	-0.427	0.044
X-4824	INC424	CLR457	BRCA	0.427983	0.463252	-0.427	0.044
X-4824	HDM201	CLR457	BRCA	0.427983	0.463252	-0.427	0.044
X-3077	LEE011	binimetinib	BRCA	-0.60008	-0.656999	0.391	0.044
X-4824	tamoxifen	CLR457	BRCA	0.427983	0.463252	-0.427	0.044
X-4824	BGJ398	CLR457	BRCA	0.427983	0.486408	-0.427	0.044
X-4824	CGM097	CLR457	BRCA	0.427983	0.463252	-0.427	0.044
X-4824	LLM871	CLR457	BRCA	0.427983	0.486408	-0.427	0.044
X-4824	paclitaxel	CLR457	BRCA	0.427983	0.486408	-0.427	0.044
X-5975	paclitaxel	BYL719	BRCA	0.79975	0.592696	-0.326	0.043
X-3873	BGJ398	LLM871	BRCA	-0.665929	-0.672887	0.161	0.042
X-3450	BYL719	binimetinib	BRCA	-0.252782	-0.305184	0.341	0.041
X-3873	LFA102	CGM097	BRCA	0.038881	-0.087029	0.161	0.041
X-3873	LFA102	INC424	BRCA	0.038881	-0.087029	0.161	0.041
X-3450	LEE011	LLM871	BRCA	-0.181457	-0.286841	-0.172	0.04
X-3450	LEE011	BGJ398	BRCA	-0.181457	-0.286841	-0.172	0.04
X-3450	LEE011	paclitaxel	BRCA	-0.181457	-0.286841	-0.172	0.04
X-2640	paclitaxel	LLM871	BRCA	0.779433	0.973263	-0.449	0.04
X-1631	paclitaxel	LLM871	BRCA	0.2916	1.25546	-0.861	0.039
X-3077	LEE011	HDM201	BRCA	-0.675713	-0.682398	0.391	0.038
X-3077	LEE011	LKA136	BRCA	-0.675713	-0.682398	0.391	0.038
X-3077	LEE011	CGM097	BRCA	-0.675713	-0.682398	0.391	0.038
X-3077	LEE011	INC424	BRCA	-0.675713	-0.682398	0.391	0.038
X-4347	binimetinib	BYL719	BRCA	0.391355	0.222538	-0.232	0.038
X-3077	LEE011	LFA102	BRCA	-0.675713	-0.682398	0.391	0.038
X-3450	LEE011	tamoxifen	BRCA	-0.259395	-0.330583	-0.172	0.036
X-3450	LEE011	trastuzumab	BRCA	-0.259395	-0.330583	-0.195	0.036
X-3450	LEE011	CGM097	BRCA	-0.259395	-0.330583	-0.172	0.036
X-3450	LEE011	LFA102	BRCA	-0.259395	-0.330583	-0.172	0.036
X-3450	LEE011	INC424	BRCA	-0.259395	-0.330583	-0.172	0.036
X-3450	LEE011	HDM201	BRCA	-0.259395	-0.330583	-0.172	0.036
X-1286	LEE011	BKM120	BRCA	-0.207892	-0.309997	-0.314	0.035
X-1286	LEE011	CLR457	BRCA	-0.207892	-0.309997	-0.314	0.035
X-4824	trastuzumab	CLR457	BRCA	0.427983	0.463252	-0.339	0.034
X-5355	BKM120	LLM871	BRCA	0.181948	0.768604	-0.301	0.033
X-2344	LEE011	BKM120	BRCA	-0.207892	-0.309997	-0.711	0.033
X-2344	LJM716	LEE011	BRCA	-0.259395	-0.336161	-0.493	0.031
X-5975	paclitaxel	LKA136	BRCA	0.79975	0.592696	-0.335	0.03
X-5975	paclitaxel	INC424	BRCA	0.79975	0.592696	-0.335	0.03
X-5975	paclitaxel	HDM201	BRCA	0.79975	0.592696	-0.335	0.03
X-5975	paclitaxel	CLR457	BRCA	0.79975	0.592696	-0.335	0.03
X-5975	paclitaxel	CGM097	BRCA	0.79975	0.592696	-0.335	0.03
X-5975	paclitaxel	BKM120	BRCA	0.79975	0.592696	-0.335	0.03
X-5975	paclitaxel	tamoxifen	BRCA	0.79975	0.592696	-0.335	0.03
X-3873	LJM716	CGM097	BRCA	-0.608527	-0.154676	0.072	0.028
X-3873	LJM716	INC424	BRCA	-0.608527	-0.154676	0.072	0.028
X-5975	LFA102	paclitaxel	BRCA	0.498868	0.768604	-0.335	0.027
X-3873	INC424	trastuzumab	BRCA	0.0216143	-0.087029	-0.003	0.027
X-3873	CGM097	trastuzumab	BRCA	0.0216143	-0.087029	-0.003	0.027
X-5355	BKM120	trastuzumab	BRCA	0.391355	0.217725	-0.369	0.024
X-5355	BKM120	LKA136	BRCA	0.391355	0.217725	-0.301	0.023
X-5355	BKM120	LFA102	BRCA	0.391355	0.217725	-0.301	0.023
X-5355	BKM120	INC424	BRCA	0.391355	0.217725	-0.301	0.023
X-5355	BKM120	tamoxifen	BRCA	0.391355	0.217725	-0.301	0.023
X-4347	binimetinib	trastuzumab	BRCA	0.391355	0.222538	-0.361	0.023
X-5355	BKM120	BGJ398	BRCA	0.391355	0.240882	-0.301	0.023
X-5355	BKM120	CGM097	BRCA	0.391355	0.217725	-0.301	0.023
X-5355	BKM120	HDM201	BRCA	0.391355	0.217725	-0.301	0.023
X-3873	LLM871	BGJ398	BRCA	-0.675713	-0.672887	0.161	0.023
X-4347	binimetinib	BGJ398	BRCA	0.391355	0.240882	-0.288	0.022
X-4347	binimetinib	LKA136	BRCA	0.391355	0.222538	-0.288	0.022
X-4347	binimetinib	LFA102	BRCA	0.391355	0.222538	-0.288	0.022
X-4347	binimetinib	INC424	BRCA	0.391355	0.222538	-0.288	0.022
X-4347	binimetinib	CGM097	BRCA	0.391355	0.222538	-0.288	0.022
X-2640	BKM120	LEE011	BRCA	-0.181457	-0.309997	-0.293	0.022
X-4347	binimetinib	tamoxifen	BRCA	0.391355	0.222538	-0.288	0.022
X-2640	BGJ398	LEE011	BRCA	-0.181457	-0.286841	-0.293	0.022
X-3450	LKA136	binimetinib	BRCA	-0.252782	-0.305184	0.238	0.022
X-4347	binimetinib	paclitaxel	BRCA	0.391355	0.240882	-0.288	0.022
X-4347	binimetinib	LLM871	BRCA	0.391355	0.240882	-0.288	0.022
X-3077	tamoxifen	trastuzumab	BRCA	-0.675713	-0.691456	0.296	0.022
X-3697	CLR457	BYL719	BRCA	0.628933	0.616214	-0.23	0.02
X-3468	CGM097	LEE011	BRCA	-0.0150531	-0.436872	0.331	0.02
X-5975	paclitaxel	BGJ398	BRCA	0.7558	0.558465	-0.335	0.018
X-1407	LEE011	binimetinib	BRCA	-0.207892	-0.305184	-0.731	0.016
X-3298	paclitaxel	BYL719	BRCA	0.79975	0.592696	-0.952	0.016
X-3077	LEE011	trastuzumab	BRCA	-0.675713	-0.682398	0.299	0.016
X-5355	LLM871	binimetinib	BRCA	0.0193583	0.592696	-0.301	0.016
X-2344	trastuzumab	BKM120	BRCA	-0.207892	-0.309997	-0.139	0.015
X-5975	LFA102	LLM871	BRCA	-0.0651583	0.416789	-0.335	0.014
X-3468	CLR457	LJM716	BRCA	-0.303684	-0.485905	-0.23	0.013
X-3468	LJM716	CLR457	BRCA	-0.303684	-0.485905	-0.23	0.013
X-3468	LJM716	LLM871	BRCA	-0.303684	-0.462748	-0.23	0.013
X-3468	LLM871	LJM716	BRCA	-0.303684	-0.462748	-0.23	0.013
X-5355	LLM871	paclitaxel	BRCA	-0.0673333	0.551829	-0.301	0.011
X-1631	CLR457	LEE011	BRCA	-0.332954	-0.485905	-0.716	0.01
X-5355	CLR457	paclitaxel	BRCA	-0.209296	0.240882	-0.301	0.009
X-5355	CLR457	binimetinib	BRCA	-0.209296	0.222538	-0.301	0.009
X-5355	BYL719	binimetinib	BRCA	-0.209296	0.222538	-0.245	0.009
X-5975	LLM871	BYL719	BRCA	0.391355	0.240882	-0.326	0.009
X-5355	BYL719	paclitaxel	BRCA	-0.209296	0.240882	-0.245	0.009
X-3697	CLR457	binimetinib	BRCA	0.655633	0.643972	-0.285	0.005
X-2640	LLM871	CGM097	BRCA	0.834552	1.01413	-0.449	0.005
X-2640	LLM871	LKA136	BRCA	0.834552	1.01413	-0.449	0.005
X-3697	CLR457	paclitaxel	BRCA	0.655633	0.662316	-0.285	0.005
X-2640	LLM871	binimetinib	BRCA	0.834552	1.01413	-0.449	0.005
X-3697	CLR457	LLM871	BRCA	0.655633	0.662316	-0.285	0.005
X-2640	LLM871	CLR457	BRCA	0.834552	1.01413	-0.449	0.005
X-3697	CLR457	INC424	BRCA	0.655633	0.639159	-0.285	0.005
X-3697	CLR457	BGJ398	BRCA	0.655633	0.662316	-0.285	0.005
X-5355	LEE011	BGJ398	BRCA	-0.60008	-0.638655	0.323	0.004
X-3873	LJM716	LKA136	BRCA	-0.675713	-0.682398	0.072	0.004
X-3873	LJM716	HDM201	BRCA	-0.675713	-0.682398	0.072	0.004
X-3873	LJM716	tamoxifen	BRCA	-0.675713	-0.682398	0.072	0.004
X-2344	CLR457	BKM120	BRCA	-0.214141	-0.330414	-0.411	0.003
X-5355	LEE011	CGM097	BRCA	-0.675713	-0.682398	0.323	0.001
X-3298	paclitaxel	INC424	BRCA	0.79975	0.592696	-0.963	0.001
X-3298	paclitaxel	LFA102	BRCA	0.79975	0.592696	-0.963	0.001
X-3298	paclitaxel	HDM201	BRCA	0.79975	0.592696	-0.963	0.001
X-5355	LEE011	tamoxifen	BRCA	-0.675713	-0.682398	0.323	0.001
X-3298	paclitaxel	BKM120	BRCA	0.79975	0.592696	-0.963	0.001
X-5355	LEE011	HDM201	BRCA	-0.675713	-0.682398	0.323	0.001
X-3298	paclitaxel	CGM097	BRCA	0.79975	0.592696	-0.963	0.001
X-3298	paclitaxel	LKA136	BRCA	0.79975	0.592696	-0.963	0.001
X-3298	paclitaxel	binimetinib	BRCA	0.79975	0.592696	-0.963	0.001
X-3468	BKM120	LJM716	BRCA	-0.242628	-0.13409	-0.23	0.001
X-5355	LEE011	LFA102	BRCA	-0.675713	-0.682398	0.323	0.001
X-5355	LEE011	INC424	BRCA	-0.675713	-0.682398	0.323	0.001
X-3298	paclitaxel	CLR457	BRCA	0.79975	0.592696	-0.963	0.001
X-3298	paclitaxel	trastuzumab	BRCA	0.79975	0.592696	-0.973	0.001
X-3298	paclitaxel	tamoxifen	BRCA	0.79975	0.592696	-0.963	0.001
X-5355	LEE011	LKA136	BRCA	-0.675713	-0.682398	0.323	0.001
X-1828	BGJ398	CLR457	BRCA	0.651202	0.838223	-0.558	0
X-3873	trastuzumab	LLM871	BRCA	-0.27442	-0.393129	-0.003	0
X-3873	trastuzumab	binimetinib	BRCA	-0.27442	-0.411472	-0.003	0
X-1828	LLM871	CLR457	BRCA	0.651202	0.838223	-0.558	0
X-1828	paclitaxel	CLR457	BRCA	0.651202	0.838223	-0.558	0
X-4347	binimetinib	BKM120	BRCA	0.184885	0.574353	-0.288	-0.001
X-3697	CLR457	trastuzumab	BRCA	0.655633	0.639159	-0.353	-0.001
X-5355	LEE011	trastuzumab	BRCA	-0.675713	-0.682398	0.323	-0.002
X-3873	trastuzumab	CGM097	BRCA	0.038881	-0.087029	-0.003	-0.004
X-3873	trastuzumab	INC424	BRCA	0.038881	-0.087029	-0.003	-0.004
X-3697	CLR457	tamoxifen	BRCA	0.452411	0.463252	-0.285	-0.005
X-3697	CLR457	LKA136	BRCA	0.452411	0.463252	-0.285	-0.005
X-4347	binimetinib	HDM201	BRCA	-0.0803306	0.398445	-0.288	-0.005
X-3697	CLR457	CGM097	BRCA	0.452411	0.463252	-0.285	-0.005
X-4347	binimetinib	CLR457	BRCA	-0.0803306	0.398445	-0.288	-0.005
X-3697	CLR457	HDM201	BRCA	0.452411	0.463252	-0.285	-0.005
X-3468	paclitaxel	LJM716	BRCA	-0.260097	-0.286841	-0.23	-0.005
X-3697	CLR457	LFA102	BRCA	0.452411	0.463252	-0.285	-0.005
X-5975	LLM871	LKA136	BRCA	0.391355	0.240882	-0.335	-0.006
X-5975	LLM871	HDM201	BRCA	0.391355	0.240882	-0.335	-0.006
X-1828	CLR457	binimetinib	BRCA	0.763511	1.52351	-0.558	-0.006
X-5975	LLM871	tamoxifen	BRCA	0.391355	0.240882	-0.335	-0.006
X-5975	LLM871	CLR457	BRCA	0.391355	0.240882	-0.335	-0.006
X-5975	LLM871	CGM097	BRCA	0.391355	0.240882	-0.335	-0.006
X-5975	LLM871	BKM120	BRCA	0.391355	0.240882	-0.335	-0.006
X-5975	LLM871	INC424	BRCA	0.391355	0.240882	-0.335	-0.006
X-3873	LKA136	LJM716	BRCA	-0.665929	-0.682398	0.072	-0.009
X-3873	tamoxifen	LJM716	BRCA	-0.665929	-0.682398	0.072	-0.009
X-3873	HDM201	LJM716	BRCA	-0.665929	-0.682398	0.072	-0.009
X-3468	BGJ398	LEE011	BRCA	-0.608582	-0.638655	0.331	-0.011
X-2640	LLM871	paclitaxel	BRCA	0.805583	0.973263	-0.449	-0.011
X-3468	binimetinib	LEE011	BRCA	-0.608582	-0.656999	0.331	-0.011
X-1828	BKM120	CLR457	BRCA	0.63195	0.79465	-0.558	-0.011
X-1631	CLR457	LLM871	BRCA	0.190585	0.768604	-0.861	-0.011
X-1828	trastuzumab	CLR457	BRCA	0.651202	0.815066	-0.56	-0.013
X-3298	paclitaxel	BGJ398	BRCA	0.7558	0.558465	-0.963	-0.013
X-5355	BGJ398	LEE011	BRCA	-0.608582	-0.638655	0.323	-0.015
X-5975	LEE011	LJM716	BRCA	0.5556	0.437088	-0.302	-0.016
X-4824	binimetinib	CLR457	BRCA	0.599786	0.995787	-0.427	-0.016
X-4824	BKM120	CLR457	BRCA	0.64685	0.970558	-0.427	-0.017
X-2640	LLM871	BKM120	BRCA	0.8187	1.36595	-0.449	-0.017
X-5355	LKA136	LEE011	BRCA	-0.665929	-0.682398	0.323	-0.018
X-5355	CGM097	LEE011	BRCA	-0.665929	-0.682398	0.323	-0.018
X-3697	CLR457	BKM120	BRCA	0.664467	0.970558	-0.285	-0.018
X-5355	LFA102	LEE011	BRCA	-0.665929	-0.682398	0.323	-0.018
X-1631	LLM871	BYL719	BRCA	0.416355	0.416789	-0.855	-0.018
X-5975	LLM871	BGJ398	BRCA	0.391137	0.20665	-0.335	-0.018
X-5355	tamoxifen	LEE011	BRCA	-0.665929	-0.682398	0.323	-0.018
X-5355	INC424	LEE011	BRCA	-0.665929	-0.682398	0.323	-0.018
X-3450	trastuzumab	LEE011	BRCA	-0.214141	-0.330583	-0.195	-0.018
X-5355	HDM201	LEE011	BRCA	-0.665929	-0.682398	0.323	-0.018
X-3298	LLM871	paclitaxel	BRCA	0.455618	0.727736	-0.963	-0.022
X-5355	trastuzumab	LEE011	BRCA	-0.665929	-0.682398	0.323	-0.022
X-1298	tamoxifen	BKM120	BRCA	-0.0651583	0.393632	-0.957	-0.023
X-1298	INC424	BKM120	BRCA	-0.0651583	0.393632	-0.957	-0.023
X-1298	LLM871	BKM120	BRCA	-0.0651583	0.416789	-0.957	-0.023
X-2640	LLM871	tamoxifen	BRCA	0.7044	0.838223	-0.449	-0.024
X-2640	LLM871	LFA102	BRCA	0.7044	0.838223	-0.449	-0.024
X-2640	LLM871	INC424	BRCA	0.7044	0.838223	-0.449	-0.024
X-1631	BKM120	LLM871	BRCA	-0.0651583	0.592696	-0.861	-0.024
X-2640	LLM871	HDM201	BRCA	0.7044	0.838223	-0.449	-0.024
X-3450	HDM201	LEE011	BRCA	-0.214141	-0.330583	-0.172	-0.027
X-3450	CGM097	LEE011	BRCA	-0.214141	-0.330583	-0.172	-0.027
X-3468	LEE011	CGM097	BRCA	-0.00210174	-0.436872	0.331	-0.027
X-3450	INC424	LEE011	BRCA	-0.214141	-0.330583	-0.172	-0.027
X-3450	tamoxifen	LEE011	BRCA	-0.214141	-0.330583	-0.172	-0.027
X-3450	LFA102	LEE011	BRCA	-0.214141	-0.330583	-0.172	-0.027
X-3450	LLM871	LEE011	BRCA	-0.207892	-0.286841	-0.172	-0.028
X-3468	LFA102	LEE011	BRCA	-0.665929	-0.682398	0.331	-0.028
X-2640	LLM871	trastuzumab	BRCA	0.7044	0.838223	-0.633	-0.028
X-3468	INC424	LEE011	BRCA	-0.665929	-0.682398	0.331	-0.028
X-3450	BGJ398	LEE011	BRCA	-0.207892	-0.286841	-0.172	-0.028
X-4824	BYL719	CLR457	BRCA	0.63195	0.616214	-0.517	-0.028
X-3450	paclitaxel	LEE011	BRCA	-0.207892	-0.286841	-0.172	-0.028
X-1631	LLM871	paclitaxel	BRCA	0.268706	1.25546	-0.861	-0.03
X-3468	LJM716	BKM120	BRCA	-0.275507	-0.13409	-0.23	-0.03
X-4824	LEE011	binimetinib	BRCA	-0.207892	-0.305184	-0.318	-0.03
X-1298	BKM120	BYL719	BRCA	0.391137	0.197309	-0.947	-0.031
X-3873	LLM871	trastuzumab	BRCA	-0.266723	-0.393129	-0.003	-0.031
X-3873	binimetinib	trastuzumab	BRCA	-0.266723	-0.411472	-0.003	-0.031
X-1298	BKM120	trastuzumab	BRCA	0.391355	0.217725	-0.966	-0.032
X-1631	LLM871	trastuzumab	BRCA	0.416355	0.416789	-0.867	-0.032
X-5975	paclitaxel	LFA102	BRCA	0.521812	0.768604	-0.335	-0.033
X-2344	LEE011	LJM716	BRCA	-0.214141	-0.336161	-0.493	-0.033
X-1298	BKM120	LKA136	BRCA	0.391355	0.217725	-0.957	-0.034
X-1298	BKM120	binimetinib	BRCA	0.391355	0.222538	-0.957	-0.034
X-1298	BKM120	paclitaxel	BRCA	0.391355	0.240882	-0.957	-0.034
X-1298	BKM120	BGJ398	BRCA	0.391355	0.240882	-0.957	-0.034
X-2640	LLM871	BGJ398	BRCA	0.815367	1.33171	-0.449	-0.034
X-1298	BKM120	HDM201	BRCA	0.391355	0.217725	-0.957	-0.034
X-1298	BKM120	CGM097	BRCA	0.391355	0.217725	-0.957	-0.034
X-1298	BKM120	LFA102	BRCA	0.391355	0.217725	-0.957	-0.034
X-1631	LLM871	HDM201	BRCA	0.416355	0.416789	-0.861	-0.035
X-1631	LLM871	binimetinib	BRCA	0.416355	0.416789	-0.861	-0.035
X-1631	LLM871	LKA136	BRCA	0.416355	0.416789	-0.861	-0.035
X-1631	LLM871	LFA102	BRCA	0.416355	0.416789	-0.861	-0.035
X-1631	LLM871	tamoxifen	BRCA	0.416355	0.416789	-0.861	-0.035
X-1631	LLM871	CGM097	BRCA	0.416355	0.416789	-0.861	-0.035
X-1631	LEE011	CLR457	BRCA	-0.349421	-0.485905	-0.716	-0.035
X-2780	LLM871	INC424	BRCA	0.79975	0.592696	-0.671	-0.037
X-2780	LLM871	CGM097	BRCA	0.79975	0.592696	-0.671	-0.037
X-2780	LLM871	LKA136	BRCA	0.79975	0.592696	-0.671	-0.037
X-2780	LLM871	LFA102	BRCA	0.79975	0.592696	-0.671	-0.037
X-2344	BKM120	CLR457	BRCA	-0.259395	-0.330414	-0.411	-0.038
X-2344	BKM120	trastuzumab	BRCA	-0.181457	-0.309997	-0.139	-0.038
X-3873	LJM716	LFA102	BRCA	-0.00210174	-0.436872	0.072	-0.039
X-5249	BYL719	BGJ398	BRCA	0.766967	0.592696	-0.663	-0.04
X-5355	BGJ398	paclitaxel	BRCA	0.0275206	0.0307424	-0.301	-0.041
X-5355	INC424	binimetinib	BRCA	-0.0294833	0.0466305	-0.301	-0.042
X-5355	HDM201	binimetinib	BRCA	-0.0294833	0.0466305	-0.301	-0.042
X-5355	CGM097	paclitaxel	BRCA	-0.0294833	0.0649742	-0.301	-0.042
X-5355	BGJ398	binimetinib	BRCA	-0.0294833	0.0649742	-0.301	-0.042
X-5355	HDM201	paclitaxel	BRCA	-0.0294833	0.0649742	-0.301	-0.042
X-5355	CGM097	binimetinib	BRCA	-0.0294833	0.0466305	-0.301	-0.042
X-5355	LFA102	binimetinib	BRCA	-0.0294833	0.0466305	-0.301	-0.042
X-4824	CLR457	trastuzumab	BRCA	0.452411	0.463252	-0.339	-0.042
X-5355	INC424	paclitaxel	BRCA	-0.0294833	0.0649742	-0.301	-0.042
X-5355	LKA136	paclitaxel	BRCA	-0.0294833	0.0649742	-0.301	-0.042
X-5355	tamoxifen	paclitaxel	BRCA	-0.0294833	0.0649742	-0.301	-0.042
X-5355	LKA136	binimetinib	BRCA	-0.0294833	0.0466305	-0.301	-0.042
X-5355	LFA102	paclitaxel	BRCA	-0.0294833	0.0649742	-0.301	-0.042
X-5355	tamoxifen	binimetinib	BRCA	-0.0294833	0.0466305	-0.301	-0.042
X-5975	paclitaxel	binimetinib	BRCA	0.725812	1.12042	-0.335	-0.044
X-3468	LJM716	paclitaxel	BRCA	-0.252782	-0.286841	-0.23	-0.044
X-3468	trastuzumab	LEE011	BRCA	-0.665929	-0.682398	0.286	-0.045
X-4888	LEE011	tamoxifen	BRCA	-0.675713	-0.682398	0.316	-0.046
X-4888	LEE011	CGM097	BRCA	-0.675713	-0.682398	0.316	-0.046
X-3468	LEE011	binimetinib	BRCA	-0.60008	-0.656999	0.331	-0.046
X-4888	LEE011	BKM120	BRCA	-0.60008	-0.661812	0.316	-0.046
X-4888	LEE011	HDM201	BRCA	-0.675713	-0.682398	0.316	-0.046
X-4888	LEE011	INC424	BRCA	-0.675713	-0.682398	0.316	-0.046
X-3468	LEE011	BGJ398	BRCA	-0.60008	-0.638655	0.331	-0.046
X-4888	LEE011	LKA136	BRCA	-0.675713	-0.682398	0.316	-0.046
X-4888	LEE011	binimetinib	BRCA	-0.60008	-0.656999	0.316	-0.046
X-2780	LLM871	paclitaxel	BRCA	0.7558	0.551829	-0.671	-0.048
X-2780	LLM871	BGJ398	BRCA	0.7558	0.558465	-0.671	-0.048
X-1298	BKM120	CLR457	BRCA	0.391137	0.197309	-0.957	-0.048
X-4888	LEE011	trastuzumab	BRCA	-0.675713	-0.682398	0.316	-0.049
X-1631	LLM871	BGJ398	BRCA	0.411066	0.382557	-0.861	-0.049
X-1004	INC424	BGJ398	BRCA	0.394683	0.240882	-0.855	-0.05
X-2640	LEE011	BKM120	BRCA	-0.207892	-0.309997	-0.293	-0.05
X-2640	LEE011	BGJ398	BRCA	-0.207892	-0.286841	-0.293	-0.05
X-5355	trastuzumab	paclitaxel	BRCA	-0.0294833	0.0649742	-0.369	-0.05
X-1004	tamoxifen	BGJ398	BRCA	0.394683	0.240882	-0.855	-0.05
X-1004	BKM120	BGJ398	BRCA	0.394683	0.240882	-0.855	-0.05
X-1004	LFA102	BGJ398	BRCA	0.394683	0.240882	-0.855	-0.05
X-1004	binimetinib	BGJ398	BRCA	0.394683	0.240882	-0.855	-0.05
X-5355	trastuzumab	binimetinib	BRCA	-0.0294833	0.0466305	-0.369	-0.05
X-1004	LKA136	BGJ398	BRCA	0.394683	0.240882	-0.855	-0.05
X-1828	CLR457	BYL719	BRCA	0.5606	0.616214	-0.551	-0.053
X-5249	LLM871	BGJ398	BRCA	0.7295	0.558465	-0.67	-0.055
X-1004	LLM871	BGJ398	BRCA	0.403592	0.20665	-0.855	-0.055
X-2640	LLM871	LJM716	BRCA	0.834552	1.01413	-0.599	-0.056
X-5249	LKA136	BGJ398	BRCA	0.766967	0.592696	-0.67	-0.058
X-1828	CLR457	INC424	BRCA	0.471411	0.639159	-0.558	-0.058
X-1916	LKA136	LJM716	BRCA	-0.0150531	-0.436872	-0.001	-0.058
X-5249	LFA102	BGJ398	BRCA	0.766967	0.592696	-0.67	-0.058
X-1916	tamoxifen	LJM716	BRCA	-0.0150531	-0.436872	-0.001	-0.058
X-1828	CLR457	tamoxifen	BRCA	0.471411	0.639159	-0.558	-0.058
X-1828	CLR457	CGM097	BRCA	0.471411	0.639159	-0.558	-0.058
X-1916	LFA102	LJM716	BRCA	-0.0150531	-0.436872	-0.001	-0.058
X-1828	CLR457	HDM201	BRCA	0.471411	0.639159	-0.558	-0.058
X-5975	LLM871	LFA102	BRCA	-0.0803306	0.416789	-0.335	-0.058
X-1828	CLR457	LKA136	BRCA	0.471411	0.639159	-0.558	-0.058
X-1828	CLR457	LFA102	BRCA	0.471411	0.639159	-0.558	-0.058
X-1916	INC424	LJM716	BRCA	-0.0150531	-0.436872	-0.001	-0.058
X-5249	CLR457	BGJ398	BRCA	0.766967	0.592696	-0.67	-0.058
X-5249	HDM201	BGJ398	BRCA	0.766967	0.592696	-0.67	-0.058
X-5249	INC424	BGJ398	BRCA	0.766967	0.592696	-0.67	-0.058
X-5249	tamoxifen	BGJ398	BRCA	0.766967	0.592696	-0.67	-0.058
X-1916	HDM201	LJM716	BRCA	-0.0150531	-0.436872	-0.001	-0.058
X-5249	CGM097	BGJ398	BRCA	0.766967	0.592696	-0.67	-0.058
X-1916	CGM097	LJM716	BRCA	-0.0150531	-0.436872	-0.001	-0.058
X-3468	LEE011	LFA102	BRCA	-0.675713	-0.682398	0.331	-0.059
X-3468	LEE011	INC424	BRCA	-0.675713	-0.682398	0.331	-0.059
X-5975	LLM871	binimetinib	BRCA	0.181948	0.768604	-0.335	-0.061
X-4824	CLR457	HDM201	BRCA	0.452411	0.463252	-0.427	-0.062
X-5355	paclitaxel	BYL719	BRCA	-0.173317	0.240882	-0.245	-0.062
X-1008	BGJ398	paclitaxel	BRCA	0.403592	0.20665	-0.353	-0.062
X-1008	LLM871	paclitaxel	BRCA	0.403592	0.200014	-0.353	-0.062
X-4824	CLR457	CGM097	BRCA	0.452411	0.463252	-0.427	-0.062
X-4824	CLR457	BGJ398	BRCA	0.452411	0.486408	-0.427	-0.062
X-4824	CLR457	tamoxifen	BRCA	0.452411	0.463252	-0.427	-0.062
X-4824	CLR457	INC424	BRCA	0.452411	0.463252	-0.427	-0.062
X-4824	CLR457	paclitaxel	BRCA	0.452411	0.486408	-0.427	-0.062
X-4824	CLR457	LLM871	BRCA	0.452411	0.486408	-0.427	-0.062
X-4824	CLR457	LFA102	BRCA	0.452411	0.463252	-0.427	-0.062
X-5355	binimetinib	BYL719	BRCA	-0.173317	0.222538	-0.245	-0.062
X-4824	CLR457	LKA136	BRCA	0.452411	0.463252	-0.427	-0.062
X-5355	paclitaxel	LLM871	BRCA	-0.100529	0.551829	-0.301	-0.064
X-4888	binimetinib	LEE011	BRCA	-0.608582	-0.656999	0.316	-0.067
X-3873	LFA102	LJM716	BRCA	-0.0150531	-0.436872	0.072	-0.067
X-4888	BKM120	LEE011	BRCA	-0.608582	-0.661812	0.316	-0.067
X-1916	LEE011	LJM716	BRCA	-0.0150531	-0.442449	-0.485	-0.068
X-2780	BYL719	LLM871	BRCA	0.498868	0.768604	-0.665	-0.068
X-4824	BKM120	LEE011	BRCA	-0.670222	-0.0644706	-0.318	-0.07
X-4888	LKA136	LEE011	BRCA	-0.665929	-0.682398	0.316	-0.07
X-4888	tamoxifen	LEE011	BRCA	-0.665929	-0.682398	0.316	-0.07
X-4888	INC424	LEE011	BRCA	-0.665929	-0.682398	0.316	-0.07
X-4888	HDM201	LEE011	BRCA	-0.665929	-0.682398	0.316	-0.07
X-1916	BKM120	CLR457	BRCA	-0.0150531	-0.436702	-0.467	-0.07
X-4888	CGM097	LEE011	BRCA	-0.665929	-0.682398	0.316	-0.07
X-3468	LEE011	trastuzumab	BRCA	-0.675713	-0.682398	0.286	-0.07
X-1916	LJM716	tamoxifen	BRCA	-0.00210174	-0.436872	-0.001	-0.071
X-1916	LJM716	LKA136	BRCA	-0.00210174	-0.436872	-0.001	-0.071
X-1916	LJM716	HDM201	BRCA	-0.00210174	-0.436872	-0.001	-0.071
X-1916	LJM716	INC424	BRCA	-0.00210174	-0.436872	-0.001	-0.071
X-1916	LJM716	LFA102	BRCA	-0.00210174	-0.436872	-0.001	-0.071
X-1916	LJM716	CGM097	BRCA	-0.00210174	-0.436872	-0.001	-0.071
X-5249	trastuzumab	BGJ398	BRCA	0.766967	0.592696	-0.677	-0.071
X-5355	binimetinib	LLM871	BRCA	0.0595238	0.592696	-0.301	-0.072
X-1004	HDM201	BGJ398	BRCA	0.427983	0.486408	-0.855	-0.073
X-5355	binimetinib	CLR457	BRCA	-0.173317	0.222538	-0.301	-0.073
X-5355	paclitaxel	CLR457	BRCA	-0.173317	0.240882	-0.301	-0.073
X-1004	CGM097	BGJ398	BRCA	0.427983	0.486408	-0.855	-0.073
X-4888	trastuzumab	LEE011	BRCA	-0.665929	-0.682398	0.316	-0.074
X-1916	trastuzumab	CLR457	BRCA	-0.27442	-0.416285	-0.387	-0.075
X-2780	CLR457	LLM871	BRCA	0.498868	0.768604	-0.671	-0.078
X-2780	HDM201	LLM871	BRCA	0.498868	0.768604	-0.671	-0.078
X-1828	CLR457	BKM120	BRCA	0.628933	0.79465	-0.558	-0.078
X-2780	tamoxifen	LLM871	BRCA	0.498868	0.768604	-0.671	-0.078
X-2780	binimetinib	LLM871	BRCA	0.498868	0.768604	-0.671	-0.078
X-2780	BKM120	LLM871	BRCA	0.498868	0.768604	-0.671	-0.078
X-1828	CLR457	BGJ398	BRCA	0.655633	0.838223	-0.558	-0.079
X-1828	CLR457	paclitaxel	BRCA	0.655633	0.838223	-0.558	-0.079
X-1828	CLR457	LLM871	BRCA	0.655633	0.838223	-0.558	-0.079
X-1008	paclitaxel	trastuzumab	BRCA	0.391355	0.240882	-0.198	-0.079
X-3298	paclitaxel	LLM871	BRCA	0.478171	0.727736	-0.963	-0.079
X-1008	trastuzumab	paclitaxel	BRCA	0.394683	0.240882	-0.198	-0.081
X-1828	CLR457	trastuzumab	BRCA	0.655633	0.815066	-0.56	-0.081
X-4824	CLR457	BYL719	BRCA	0.628933	0.616214	-0.517	-0.093
X-2780	trastuzumab	LLM871	BRCA	0.498868	0.768604	-0.677	-0.093
X-1916	CLR457	trastuzumab	BRCA	-0.266723	-0.416285	-0.387	-0.096
X-5249	LEE011	tamoxifen	BRCA	-0.0452209	0.0212314	-0.309	-0.099
X-5249	LEE011	INC424	BRCA	-0.0452209	0.0212314	-0.309	-0.099
X-5249	LEE011	LFA102	BRCA	-0.0452209	0.0212314	-0.309	-0.099
X-5249	LEE011	trastuzumab	BRCA	-0.0452209	0.0212314	-0.309	-0.099
X-5249	LEE011	HDM201	BRCA	-0.0452209	0.0212314	-0.309	-0.099
X-5249	LEE011	LKA136	BRCA	-0.0452209	0.0212314	-0.309	-0.099
X-5249	LEE011	CGM097	BRCA	-0.0452209	0.0212314	-0.309	-0.099
X-2344	LKA136	LJM716	BRCA	-0.214141	-0.330583	-0.193	-0.1
X-4347	LJM716	binimetinib	BRCA	0.394683	0.222538	-0.877	-0.1
X-2344	CGM097	LJM716	BRCA	-0.214141	-0.330583	-0.193	-0.1
X-2344	HDM201	LJM716	BRCA	-0.214141	-0.330583	-0.193	-0.1
X-2344	INC424	LJM716	BRCA	-0.214141	-0.330583	-0.193	-0.1
X-1916	LEE011	CLR457	BRCA	-0.27442	-0.416285	-0.951	-0.1
X-2344	tamoxifen	LJM716	BRCA	-0.214141	-0.330583	-0.193	-0.1
X-2344	LFA102	LJM716	BRCA	-0.214141	-0.330583	-0.193	-0.1
X-5249	BKM120	LEE011	BRCA	-0.209296	0.217725	-0.309	-0.102
X-5249	binimetinib	LEE011	BRCA	-0.209296	0.222538	-0.309	-0.102
X-5249	paclitaxel	LEE011	BRCA	-0.209296	0.240882	-0.309	-0.102
X-1631	LLM871	CLR457	BRCA	0.184885	0.768604	-0.861	-0.103
X-5355	LJM716	BKM120	BRCA	0.394683	0.217725	-0.875	-0.103
X-1298	BKM120	INC424	BRCA	-0.0803306	0.393632	-0.957	-0.104
X-1298	BKM120	LLM871	BRCA	-0.0803306	0.416789	-0.957	-0.104
X-1298	BKM120	tamoxifen	BRCA	-0.0803306	0.393632	-0.957	-0.104
X-5249	trastuzumab	LEE011	BRCA	0.0275206	0.0212314	-0.309	-0.104
X-1008	BYL719	trastuzumab	BRCA	0.391355	0.217725	-0.427	-0.105
X-5249	LKA136	LEE011	BRCA	0.0275206	0.0212314	-0.309	-0.105
X-5249	INC424	LEE011	BRCA	0.0275206	0.0212314	-0.309	-0.105
X-5249	tamoxifen	LEE011	BRCA	0.0275206	0.0212314	-0.309	-0.105
X-5249	CGM097	LEE011	BRCA	0.0275206	0.0212314	-0.309	-0.105
X-5249	HDM201	LEE011	BRCA	0.0275206	0.0212314	-0.309	-0.105
X-5249	LFA102	LEE011	BRCA	0.0275206	0.0212314	-0.309	-0.105
X-1631	LLM871	BKM120	BRCA	-0.0803306	0.592696	-0.861	-0.105
X-5975	LJM716	paclitaxel	BRCA	0.712033	0.838223	-0.963	-0.106
X-5249	LLM871	LEE011	BRCA	-0.0294833	0.0649742	-0.309	-0.106
X-5249	LEE011	LLM871	BRCA	-0.0467556	0.0649742	-0.309	-0.106
X-5249	LEE011	CLR457	BRCA	-0.0467556	0.0418174	-0.309	-0.106
X-5249	CLR457	LEE011	BRCA	-0.0294833	0.0418174	-0.309	-0.106
X-1008	LFA102	paclitaxel	BRCA	0.394683	0.240882	-0.353	-0.106
X-1008	CGM097	paclitaxel	BRCA	0.394683	0.240882	-0.353	-0.106
X-1008	LKA136	paclitaxel	BRCA	0.394683	0.240882	-0.353	-0.106
X-1008	tamoxifen	paclitaxel	BRCA	0.394683	0.240882	-0.353	-0.106
X-1008	HDM201	paclitaxel	BRCA	0.394683	0.240882	-0.353	-0.106
X-1008	INC424	paclitaxel	BRCA	0.394683	0.240882	-0.353	-0.106
X-1008	binimetinib	paclitaxel	BRCA	0.394683	0.240882	-0.353	-0.106
X-3468	binimetinib	BKM120	BRCA	-0.207892	-0.305184	0.058	-0.107
X-3468	BGJ398	BKM120	BRCA	-0.207892	-0.286841	0.058	-0.107
X-3450	binimetinib	LEE011	BRCA	-0.157076	0.0466305	-0.172	-0.107
X-3468	INC424	BKM120	BRCA	-0.207892	-0.309997	0.058	-0.107
X-3468	LFA102	BKM120	BRCA	-0.207892	-0.309997	0.058	-0.107
X-4888	paclitaxel	LLM871	BRCA	-0.357732	0.0241064	-0.319	-0.108
X-5355	BYL719	CLR457	BRCA	-0.732566	-0.50885	-0.245	-0.108
X-5355	CLR457	BYL719	BRCA	-0.732566	-0.50885	-0.245	-0.108
X-1916	BYL719	CLR457	BRCA	-0.0150531	-0.43923	-0.56	-0.109
X-4824	LJM716	CLR457	BRCA	0.427983	0.463252	-0.526	-0.109
X-4824	CLR457	BKM120	BRCA	0.664467	0.970558	-0.427	-0.111
X-1916	LJM716	LEE011	BRCA	-0.00210174	-0.442449	-0.485	-0.111
X-3450	binimetinib	LFA102	BRCA	-0.332954	-0.481092	0.238	-0.112
X-3450	binimetinib	HDM201	BRCA	-0.332954	-0.481092	0.238	-0.112
X-3450	binimetinib	INC424	BRCA	-0.332954	-0.481092	0.238	-0.112
X-3450	binimetinib	LLM871	BRCA	-0.332954	-0.462748	0.238	-0.112
X-3450	binimetinib	paclitaxel	BRCA	-0.332954	-0.462748	0.238	-0.112
X-3450	binimetinib	BGJ398	BRCA	-0.332954	-0.462748	0.238	-0.112
X-3450	binimetinib	tamoxifen	BRCA	-0.332954	-0.481092	0.238	-0.112
X-3450	binimetinib	CGM097	BRCA	-0.332954	-0.481092	0.238	-0.112
X-3298	LJM716	paclitaxel	BRCA	0.766967	0.592696	-0.985	-0.113
X-1916	BGJ398	CLR457	BRCA	-0.27442	-0.393129	-0.467	-0.114
X-1916	LKA136	CLR457	BRCA	-0.27442	-0.416285	-0.467	-0.114
X-1916	binimetinib	CLR457	BRCA	-0.27442	-0.411472	-0.467	-0.114
X-1916	INC424	CLR457	BRCA	-0.27442	-0.416285	-0.467	-0.114
X-1916	CGM097	CLR457	BRCA	-0.27442	-0.416285	-0.467	-0.114
X-1916	LFA102	CLR457	BRCA	-0.27442	-0.416285	-0.467	-0.114
X-1916	HDM201	CLR457	BRCA	-0.27442	-0.416285	-0.467	-0.114
X-1916	LLM871	CLR457	BRCA	-0.27442	-0.393129	-0.467	-0.114
X-1916	tamoxifen	CLR457	BRCA	-0.27442	-0.416285	-0.467	-0.114
X-1916	paclitaxel	CLR457	BRCA	-0.27442	-0.393129	-0.467	-0.114
X-4888	LLM871	paclitaxel	BRCA	-0.369817	0.0241064	-0.319	-0.115
X-1916	CLR457	LJM716	BRCA	-0.0972591	-0.240378	-0.001	-0.115
X-1916	LJM716	CLR457	BRCA	-0.0972591	-0.240378	-0.001	-0.115
X-5249	binimetinib	BGJ398	BRCA	0.498868	0.768604	-0.67	-0.115
X-5249	BKM120	BGJ398	BRCA	0.498868	0.768604	-0.67	-0.115
X-1383	HDM201	LEE011	BRCA	-0.259395	-0.330583	-0.741	-0.117
X-4824	CLR457	binimetinib	BRCA	0.663578	0.995787	-0.427	-0.118
X-3450	binimetinib	trastuzumab	BRCA	-0.332954	-0.481092	0.141	-0.118
X-3450	LEE011	binimetinib	BRCA	-0.128754	0.0466305	-0.172	-0.12
X-2344	BYL719	BKM120	BRCA	-0.214141	-0.330414	-0.706	-0.12
X-2344	LFA102	BKM120	BRCA	-0.207892	-0.309997	-0.411	-0.121
X-2344	CGM097	BKM120	BRCA	-0.207892	-0.309997	-0.411	-0.121
X-1916	CLR457	BKM120	BRCA	-0.00210174	-0.436702	-0.467	-0.121
X-2344	LKA136	BKM120	BRCA	-0.207892	-0.309997	-0.411	-0.121
X-2344	LLM871	BKM120	BRCA	-0.207892	-0.286841	-0.411	-0.121
X-2344	HDM201	BKM120	BRCA	-0.207892	-0.309997	-0.411	-0.121
X-2344	BGJ398	BKM120	BRCA	-0.207892	-0.286841	-0.411	-0.121
X-2344	binimetinib	BKM120	BRCA	-0.207892	-0.305184	-0.411	-0.121
X-2344	INC424	BKM120	BRCA	-0.207892	-0.309997	-0.411	-0.121
X-2344	paclitaxel	BKM120	BRCA	-0.207892	-0.286841	-0.411	-0.121
X-2344	tamoxifen	BKM120	BRCA	-0.207892	-0.309997	-0.411	-0.121
X-1383	paclitaxel	LEE011	BRCA	-0.181457	-0.286841	-0.741	-0.123
X-5975	LJM716	LLM871	BRCA	0.427983	0.486408	-0.963	-0.123
X-1383	CLR457	LEE011	BRCA	-0.181457	-0.309997	-0.741	-0.123
X-3450	LEE011	LKA136	BRCA	-0.587991	-0.154676	-0.172	-0.124
X-1828	LEE011	BKM120	BRCA	-0.27442	-0.416285	-0.295	-0.124
X-1631	LJM716	LLM871	BRCA	0.424683	0.416789	-0.991	-0.124
X-3697	LJM716	CLR457	BRCA	0.427983	0.463252	-0.879	-0.124
X-5249	paclitaxel	BGJ398	BRCA	0.455618	0.734372	-0.67	-0.125
X-4888	BYL719	paclitaxel	BRCA	-0.130488	-0.110933	-0.262	-0.126
X-4888	paclitaxel	BYL719	BRCA	-0.130488	-0.110933	-0.262	-0.126
X-4888	BYL719	LLM871	BRCA	-0.157076	0.0649742	-0.262	-0.126
X-2780	LLM871	BYL719	BRCA	0.521812	0.768604	-0.665	-0.127
X-1916	LLM871	LJM716	BRCA	-0.27442	-0.393129	-0.001	-0.128
X-1916	paclitaxel	LJM716	BRCA	-0.27442	-0.393129	-0.001	-0.128
X-1916	BKM120	LJM716	BRCA	-0.27442	-0.416285	-0.001	-0.128
X-1916	BGJ398	LJM716	BRCA	-0.27442	-0.393129	-0.001	-0.128
X-4888	LLM871	BYL719	BRCA	-0.128754	0.0649742	-0.262	-0.128
X-1916	binimetinib	LJM716	BRCA	-0.27442	-0.411472	-0.001	-0.128
X-3468	BKM120	binimetinib	BRCA	-0.181457	-0.305184	0.058	-0.129
X-3468	BKM120	BGJ398	BRCA	-0.181457	-0.286841	0.058	-0.129
X-3468	BKM120	INC424	BRCA	-0.181457	-0.309997	0.058	-0.129
X-3468	BKM120	LFA102	BRCA	-0.181457	-0.309997	0.058	-0.129
X-5355	LLM871	CLR457	BRCA	-0.242628	-0.110933	-0.301	-0.13
X-1298	LJM716	BKM120	BRCA	0.394683	0.217725	-0.984	-0.13
X-5355	CLR457	LLM871	BRCA	-0.275507	-0.110933	-0.301	-0.13
X-4888	paclitaxel	BGJ398	BRCA	-0.46982	-0.321072	-0.319	-0.13
X-4888	BYL719	CLR457	BRCA	-0.46982	-0.332942	-0.262	-0.132
X-4888	LLM871	BGJ398	BRCA	-0.587991	-0.145165	-0.319	-0.132
X-4824	LEE011	BKM120	BRCA	-0.669892	-0.0644706	-0.318	-0.132
X-5355	LLM871	BYL719	BRCA	-0.242628	-0.110933	-0.245	-0.132
X-4888	BGJ398	LLM871	BRCA	-0.608527	-0.145165	-0.319	-0.132
X-1008	paclitaxel	LLM871	BRCA	0.391137	0.200014	-0.353	-0.132
X-1008	paclitaxel	BGJ398	BRCA	0.391137	0.20665	-0.353	-0.132
X-4888	paclitaxel	LFA102	BRCA	-0.260097	-0.286841	-0.319	-0.133
X-1916	LJM716	binimetinib	BRCA	-0.266723	-0.411472	-0.001	-0.133
X-1916	LJM716	paclitaxel	BRCA	-0.266723	-0.393129	-0.001	-0.133
X-1916	LJM716	BGJ398	BRCA	-0.266723	-0.393129	-0.001	-0.133
X-4888	paclitaxel	CLR457	BRCA	-0.260097	-0.286841	-0.319	-0.133
X-1916	LJM716	BKM120	BRCA	-0.266723	-0.416285	-0.001	-0.133
X-1916	LJM716	LLM871	BRCA	-0.266723	-0.393129	-0.001	-0.133
X-5355	BYL719	LLM871	BRCA	-0.275507	-0.110933	-0.245	-0.134
X-1008	trastuzumab	BYL719	BRCA	0.394683	0.217725	-0.427	-0.134
X-3468	trastuzumab	BKM120	BRCA	-0.207892	-0.309997	-0.201	-0.134
X-4888	LLM871	CLR457	BRCA	-0.242628	-0.110933	-0.319	-0.135
X-4888	LLM871	LFA102	BRCA	-0.242628	-0.110933	-0.319	-0.135
X-2344	LJM716	LKA136	BRCA	-0.259395	-0.330583	-0.193	-0.135
X-2344	LJM716	INC424	BRCA	-0.259395	-0.330583	-0.193	-0.135
X-2344	LJM716	LFA102	BRCA	-0.259395	-0.330583	-0.193	-0.135
X-2344	LJM716	tamoxifen	BRCA	-0.259395	-0.330583	-0.193	-0.135
X-2344	LJM716	HDM201	BRCA	-0.259395	-0.330583	-0.193	-0.135
X-2344	LJM716	CGM097	BRCA	-0.259395	-0.330583	-0.193	-0.135
X-4888	BYL719	BGJ398	BRCA	-0.260097	-0.286841	-0.262	-0.135
X-4888	BYL719	LFA102	BRCA	-0.260097	-0.309997	-0.262	-0.135
X-1008	paclitaxel	CGM097	BRCA	0.391355	0.240882	-0.353	-0.136
X-1008	paclitaxel	LFA102	BRCA	0.391355	0.240882	-0.353	-0.136
X-1008	paclitaxel	tamoxifen	BRCA	0.391355	0.240882	-0.353	-0.136
X-1008	paclitaxel	binimetinib	BRCA	0.391355	0.240882	-0.353	-0.136
X-1008	paclitaxel	LKA136	BRCA	0.391355	0.240882	-0.353	-0.136
X-1008	paclitaxel	HDM201	BRCA	0.391355	0.240882	-0.353	-0.136
X-1008	paclitaxel	INC424	BRCA	0.391355	0.240882	-0.353	-0.136
X-4888	CLR457	BYL719	BRCA	-0.515098	-0.332942	-0.262	-0.137
X-4888	LFA102	LLM871	BRCA	-0.275507	-0.110933	-0.319	-0.137
X-4888	CLR457	LLM871	BRCA	-0.275507	-0.110933	-0.319	-0.137
X-2780	LLM871	BKM120	BRCA	0.521812	0.768604	-0.671	-0.137
X-2780	LLM871	CLR457	BRCA	0.521812	0.768604	-0.671	-0.137
X-2780	LLM871	tamoxifen	BRCA	0.521812	0.768604	-0.671	-0.137
X-2780	LLM871	HDM201	BRCA	0.521812	0.768604	-0.671	-0.137
X-2780	LLM871	binimetinib	BRCA	0.521812	0.768604	-0.671	-0.137
X-5249	LEE011	binimetinib	BRCA	-0.173317	0.222538	-0.309	-0.139
X-1828	BKM120	LEE011	BRCA	-0.266723	-0.416285	-0.295	-0.139
X-5249	LEE011	paclitaxel	BRCA	-0.173317	0.240882	-0.309	-0.139
X-5249	LEE011	BKM120	BRCA	-0.173317	0.217725	-0.309	-0.139
X-4888	BGJ398	paclitaxel	BRCA	-0.515098	-0.321072	-0.319	-0.139
X-2780	LLM871	trastuzumab	BRCA	0.521812	0.768604	-0.677	-0.141
X-3468	BYL719	CGM097	BRCA	-0.266723	-0.416285	0.266	-0.141
X-1631	HDM201	paclitaxel	BRCA	-0.0294833	0.0649742	-0.861	-0.142
X-1631	LFA102	paclitaxel	BRCA	-0.0294833	0.0649742	-0.861	-0.142
X-1631	LKA136	paclitaxel	BRCA	-0.0294833	0.0649742	-0.861	-0.142
X-1631	tamoxifen	paclitaxel	BRCA	-0.0294833	0.0649742	-0.861	-0.142
X-4888	BGJ398	BYL719	BRCA	-0.252782	-0.286841	-0.262	-0.142
X-4888	LFA102	BYL719	BRCA	-0.252782	-0.309997	-0.262	-0.142
X-1631	CGM097	paclitaxel	BRCA	-0.0294833	0.0649742	-0.861	-0.142
X-1631	BGJ398	paclitaxel	BRCA	0.0275206	0.0307424	-0.861	-0.142
X-1631	binimetinib	paclitaxel	BRCA	-0.0294833	0.0649742	-0.861	-0.142
X-4888	LFA102	paclitaxel	BRCA	-0.252782	-0.286841	-0.319	-0.144
X-4888	CLR457	paclitaxel	BRCA	-0.252782	-0.286841	-0.319	-0.144
X-3450	LKA136	LEE011	BRCA	-0.608527	-0.154676	-0.172	-0.146
X-3468	CGM097	BYL719	BRCA	-0.27442	-0.416285	0.266	-0.146
X-3468	paclitaxel	CGM097	BRCA	-0.0908522	-0.217221	0.058	-0.147
X-3468	binimetinib	paclitaxel	BRCA	-0.349421	-0.462748	0.058	-0.148
X-3468	INC424	paclitaxel	BRCA	-0.349421	-0.462748	0.058	-0.148
X-3468	LFA102	paclitaxel	BRCA	-0.349421	-0.462748	0.058	-0.148
X-1631	trastuzumab	paclitaxel	BRCA	-0.0294833	0.0649742	-0.867	-0.149
X-2344	BKM120	binimetinib	BRCA	-0.181457	-0.305184	-0.411	-0.15
X-2344	BKM120	tamoxifen	BRCA	-0.181457	-0.309997	-0.411	-0.15
X-2344	BKM120	LKA136	BRCA	-0.181457	-0.309997	-0.411	-0.15
X-2344	BKM120	paclitaxel	BRCA	-0.181457	-0.286841	-0.411	-0.15
X-2344	BKM120	BGJ398	BRCA	-0.181457	-0.286841	-0.411	-0.15
X-2344	BKM120	CGM097	BRCA	-0.181457	-0.309997	-0.411	-0.15
X-2344	BKM120	HDM201	BRCA	-0.181457	-0.309997	-0.411	-0.15
X-2344	BKM120	INC424	BRCA	-0.181457	-0.309997	-0.411	-0.15
X-2344	BKM120	LFA102	BRCA	-0.181457	-0.309997	-0.411	-0.15
X-2344	BKM120	LLM871	BRCA	-0.181457	-0.286841	-0.411	-0.15
X-1921	LEE011	trastuzumab	BRCA	-0.209862	-0.506491	-0.523	-0.152
X-3468	HDM201	LJM716	BRCA	-0.030713	-0.260964	-0.23	-0.153
X-3468	LJM716	HDM201	BRCA	-0.030713	-0.260964	-0.23	-0.153
X-1631	BYL719	paclitaxel	BRCA	-0.0294833	0.0649742	-0.855	-0.154
X-2344	BKM120	BYL719	BRCA	-0.259395	-0.330414	-0.706	-0.155
X-1916	CLR457	INC424	BRCA	-0.266723	-0.416285	-0.467	-0.155
X-1921	LEE011	LFA102	BRCA	-0.209862	-0.506491	-0.523	-0.155
X-1921	LEE011	INC424	BRCA	-0.209862	-0.506491	-0.523	-0.155
X-1921	LEE011	HDM201	BRCA	-0.209862	-0.506491	-0.523	-0.155
X-1916	CLR457	LKA136	BRCA	-0.266723	-0.416285	-0.467	-0.155
X-1916	CLR457	LFA102	BRCA	-0.266723	-0.416285	-0.467	-0.155
X-3450	LFA102	binimetinib	BRCA	-0.349421	-0.481092	0.238	-0.155
X-3450	LLM871	binimetinib	BRCA	-0.349421	-0.462748	0.238	-0.155
X-1916	CLR457	binimetinib	BRCA	-0.266723	-0.411472	-0.467	-0.155
X-3450	paclitaxel	binimetinib	BRCA	-0.349421	-0.462748	0.238	-0.155
X-3450	tamoxifen	binimetinib	BRCA	-0.349421	-0.481092	0.238	-0.155
X-3450	BGJ398	binimetinib	BRCA	-0.349421	-0.462748	0.238	-0.155
X-3450	CGM097	binimetinib	BRCA	-0.349421	-0.481092	0.238	-0.155
X-1916	CLR457	LLM871	BRCA	-0.266723	-0.393129	-0.467	-0.155
X-1916	CLR457	paclitaxel	BRCA	-0.266723	-0.393129	-0.467	-0.155
X-1916	CLR457	BGJ398	BRCA	-0.266723	-0.393129	-0.467	-0.155
X-1921	LEE011	CGM097	BRCA	-0.209862	-0.506491	-0.523	-0.155
X-3468	LJM716	tamoxifen	BRCA	-0.732566	-0.506491	-0.23	-0.155
X-1916	CLR457	tamoxifen	BRCA	-0.266723	-0.416285	-0.467	-0.155
X-3468	LJM716	LKA136	BRCA	-0.732566	-0.506491	-0.23	-0.155
X-1921	LEE011	paclitaxel	BRCA	-0.332954	-0.462748	-0.523	-0.155
X-1921	LEE011	LLM871	BRCA	-0.332954	-0.462748	-0.523	-0.155
X-1921	LEE011	BGJ398	BRCA	-0.332954	-0.462748	-0.523	-0.155
X-1921	LEE011	LKA136	BRCA	-0.209862	-0.506491	-0.523	-0.155
X-1921	LEE011	tamoxifen	BRCA	-0.209862	-0.506491	-0.523	-0.155
X-1916	CLR457	HDM201	BRCA	-0.266723	-0.416285	-0.467	-0.155
X-3468	tamoxifen	LJM716	BRCA	-0.732566	-0.506491	-0.23	-0.155
X-3450	INC424	binimetinib	BRCA	-0.349421	-0.481092	0.238	-0.155
X-3468	LKA136	LJM716	BRCA	-0.732566	-0.506491	-0.23	-0.155
X-1916	CLR457	CGM097	BRCA	-0.266723	-0.416285	-0.467	-0.155
X-3450	HDM201	binimetinib	BRCA	-0.349421	-0.481092	0.238	-0.155
X-3468	BKM120	CGM097	BRCA	-0.670222	-0.0644706	0.058	-0.155
X-3468	BKM120	trastuzumab	BRCA	-0.181457	-0.309997	-0.201	-0.155
X-3468	CGM097	BKM120	BRCA	-0.669892	-0.0644706	0.058	-0.156
X-1828	HDM201	binimetinib	BRCA	-0.0294833	0.0466305	-0.558	-0.159
X-1828	LKA136	binimetinib	BRCA	-0.0294833	0.0466305	-0.558	-0.159
X-1828	CGM097	binimetinib	BRCA	-0.0294833	0.0466305	-0.558	-0.159
X-1828	INC424	binimetinib	BRCA	-0.0294833	0.0466305	-0.558	-0.159
X-2780	LJM716	LLM871	BRCA	0.766967	0.592696	-0.993	-0.159
X-1828	LFA102	binimetinib	BRCA	-0.0294833	0.0466305	-0.558	-0.159
X-1828	tamoxifen	binimetinib	BRCA	-0.0294833	0.0466305	-0.558	-0.159
X-1008	LKA136	BYL719	BRCA	0.394683	0.217725	-0.582	-0.159
X-1008	binimetinib	BYL719	BRCA	0.394683	0.222538	-0.582	-0.159
X-1008	tamoxifen	BYL719	BRCA	0.394683	0.217725	-0.582	-0.159
X-1008	LFA102	BYL719	BRCA	0.394683	0.217725	-0.582	-0.159
X-1008	LLM871	BYL719	BRCA	0.394683	0.240882	-0.582	-0.159
X-1008	CGM097	BYL719	BRCA	0.394683	0.217725	-0.582	-0.159
X-1008	BGJ398	BYL719	BRCA	0.394683	0.240882	-0.582	-0.159
X-1008	HDM201	BYL719	BRCA	0.394683	0.217725	-0.582	-0.159
X-1008	INC424	BYL719	BRCA	0.394683	0.217725	-0.582	-0.159
X-1008	trastuzumab	BKM120	BRCA	-0.608582	-0.661812	-0.198	-0.16
X-1008	trastuzumab	CLR457	BRCA	-0.608582	-0.661812	-0.198	-0.16
X-3468	paclitaxel	LFA102	BRCA	-0.332954	-0.462748	0.058	-0.16
X-3468	paclitaxel	binimetinib	BRCA	-0.332954	-0.462748	0.058	-0.16
X-3468	paclitaxel	INC424	BRCA	-0.332954	-0.462748	0.058	-0.16
X-3468	CGM097	paclitaxel	BRCA	-0.162416	-0.217221	0.058	-0.161
X-1008	BYL719	LFA102	BRCA	0.391355	0.217725	-0.582	-0.162
X-4949	BKM120	LEE011	BRCA	-0.181457	-0.309997	-0.727	-0.162
X-1008	BYL719	HDM201	BRCA	0.391355	0.217725	-0.582	-0.162
X-1008	BYL719	CGM097	BRCA	0.391355	0.217725	-0.582	-0.162
X-1008	BYL719	tamoxifen	BRCA	0.391355	0.217725	-0.582	-0.162
X-1008	BYL719	BGJ398	BRCA	0.391355	0.240882	-0.582	-0.162
X-1008	BYL719	INC424	BRCA	0.391355	0.217725	-0.582	-0.162
X-1008	BYL719	LLM871	BRCA	0.391355	0.240882	-0.582	-0.162
X-1008	BYL719	LKA136	BRCA	0.391355	0.217725	-0.582	-0.162
X-1008	BYL719	binimetinib	BRCA	0.391355	0.222538	-0.582	-0.162
X-3450	trastuzumab	binimetinib	BRCA	-0.349421	-0.481092	0.141	-0.165
X-1916	CLR457	LEE011	BRCA	-0.266723	-0.416285	-0.951	-0.166
X-1916	CLR457	BYL719	BRCA	-0.00210174	-0.43923	-0.56	-0.166
X-1286	binimetinib	LEE011	BRCA	-0.60008	-0.656999	-0.314	-0.168
X-5355	paclitaxel	trastuzumab	BRCA	-0.0467556	0.0649742	-0.369	-0.169
X-5355	binimetinib	trastuzumab	BRCA	-0.0467556	0.0466305	-0.369	-0.169
X-5502	paclitaxel	LEE011	BRCA	-0.242628	-0.110933	-0.308	-0.17
X-1008	LKA136	LJM716	BRCA	-0.665929	-0.682398	-0.194	-0.172
X-1008	tamoxifen	LJM716	BRCA	-0.665929	-0.682398	-0.194	-0.172
X-1008	CGM097	LJM716	BRCA	-0.665929	-0.682398	-0.194	-0.172
X-1008	HDM201	LJM716	BRCA	-0.665929	-0.682398	-0.194	-0.172
X-1008	LFA102	LJM716	BRCA	-0.665929	-0.682398	-0.194	-0.172
X-1008	INC424	LJM716	BRCA	-0.665929	-0.682398	-0.194	-0.172
X-5355	paclitaxel	INC424	BRCA	-0.0467556	0.0649742	-0.301	-0.173
X-5355	paclitaxel	tamoxifen	BRCA	-0.0467556	0.0649742	-0.301	-0.173
X-5355	paclitaxel	CGM097	BRCA	-0.0467556	0.0649742	-0.301	-0.173
X-5355	paclitaxel	LFA102	BRCA	-0.0467556	0.0649742	-0.301	-0.173
X-5355	binimetinib	BGJ398	BRCA	-0.0467556	0.0649742	-0.301	-0.173
X-5355	binimetinib	HDM201	BRCA	-0.0467556	0.0466305	-0.301	-0.173
X-5355	paclitaxel	LKA136	BRCA	-0.0467556	0.0649742	-0.301	-0.173
X-5355	paclitaxel	HDM201	BRCA	-0.0467556	0.0649742	-0.301	-0.173
X-5355	binimetinib	LFA102	BRCA	-0.0467556	0.0466305	-0.301	-0.173
X-5355	binimetinib	tamoxifen	BRCA	-0.0467556	0.0466305	-0.301	-0.173
X-5355	binimetinib	LKA136	BRCA	-0.0467556	0.0466305	-0.301	-0.173
X-5355	binimetinib	INC424	BRCA	-0.0467556	0.0466305	-0.301	-0.173
X-5355	binimetinib	CGM097	BRCA	-0.0467556	0.0466305	-0.301	-0.173
X-3468	BGJ398	paclitaxel	BRCA	-0.178625	-0.49698	0.058	-0.174
X-5249	BGJ398	BYL719	BRCA	0.79975	0.592696	-0.663	-0.174
X-1468	BKM120	LEE011	BRCA	-0.260097	-0.309997	-0.329	-0.175
X-1828	BKM120	binimetinib	BRCA	0.249994	0.468065	-0.558	-0.176
X-3697	BYL719	INC424	BRCA	-0.0972591	-0.240378	-0.23	-0.179
X-3697	BYL719	LLM871	BRCA	-0.0972591	-0.217221	-0.23	-0.179
X-3697	INC424	BYL719	BRCA	-0.0972591	-0.240378	-0.23	-0.179
X-3697	BYL719	binimetinib	BRCA	-0.0972591	-0.235565	-0.23	-0.179
X-3697	BYL719	paclitaxel	BRCA	-0.0972591	-0.217221	-0.23	-0.179
X-3697	binimetinib	BYL719	BRCA	-0.0972591	-0.235565	-0.23	-0.179
X-1371	LEE011	binimetinib	BRCA	-0.27442	-0.411472	-0.732	-0.179
X-3697	LLM871	BYL719	BRCA	-0.0972591	-0.217221	-0.23	-0.179
X-3697	paclitaxel	BYL719	BRCA	-0.0972591	-0.217221	-0.23	-0.179
X-3697	BYL719	BGJ398	BRCA	-0.0972591	-0.217221	-0.23	-0.179
X-3697	BGJ398	BYL719	BRCA	-0.0972591	-0.217221	-0.23	-0.179
X-1631	CLR457	paclitaxel	BRCA	0.0277726	0.416789	-0.861	-0.179
X-2195	LJM716	LEE011	BRCA	-0.214141	-0.336161	-0.234	-0.179
X-1008	tamoxifen	CLR457	BRCA	-0.608582	-0.661812	-0.353	-0.18
X-4888	BGJ398	LFA102	BRCA	-0.303684	-0.462748	-0.319	-0.18
X-1008	HDM201	CLR457	BRCA	-0.608582	-0.661812	-0.353	-0.18
X-4888	CLR457	LFA102	BRCA	-0.303684	-0.485905	-0.319	-0.18
X-1008	tamoxifen	BKM120	BRCA	-0.608582	-0.661812	-0.353	-0.18
X-1008	INC424	BKM120	BRCA	-0.608582	-0.661812	-0.353	-0.18
X-1008	CGM097	CLR457	BRCA	-0.608582	-0.661812	-0.353	-0.18
X-1008	LFA102	CLR457	BRCA	-0.608582	-0.661812	-0.353	-0.18
X-4888	BGJ398	CLR457	BRCA	-0.303684	-0.462748	-0.319	-0.18
X-1008	binimetinib	BKM120	BRCA	-0.608582	-0.656999	-0.353	-0.18
X-1008	LLM871	CLR457	BRCA	-0.608582	-0.638655	-0.353	-0.18
X-1008	INC424	CLR457	BRCA	-0.608582	-0.661812	-0.353	-0.18
X-1008	HDM201	BKM120	BRCA	-0.608582	-0.661812	-0.353	-0.18
X-1008	CGM097	BKM120	BRCA	-0.608582	-0.661812	-0.353	-0.18
X-4888	CLR457	BGJ398	BRCA	-0.303684	-0.462748	-0.319	-0.18
X-1008	BGJ398	CLR457	BRCA	-0.608582	-0.638655	-0.353	-0.18
X-1008	LFA102	BKM120	BRCA	-0.608582	-0.661812	-0.353	-0.18
X-4888	LFA102	CLR457	BRCA	-0.303684	-0.485905	-0.319	-0.18
X-1008	BGJ398	BKM120	BRCA	-0.608582	-0.638655	-0.353	-0.18
X-1008	binimetinib	CLR457	BRCA	-0.608582	-0.656999	-0.353	-0.18
X-1286	LEE011	binimetinib	BRCA	-0.608582	-0.656999	-0.314	-0.18
X-1008	LLM871	BKM120	BRCA	-0.608582	-0.638655	-0.353	-0.18
X-1008	LKA136	CLR457	BRCA	-0.608582	-0.661812	-0.353	-0.18
X-4888	LFA102	BGJ398	BRCA	-0.303684	-0.462748	-0.319	-0.18
X-1008	LKA136	BKM120	BRCA	-0.608582	-0.661812	-0.353	-0.18
X-3468	trastuzumab	paclitaxel	BRCA	-0.349421	-0.462748	-0.201	-0.181
X-2353	binimetinib	LEE011	BRCA	-0.260097	-0.305184	-0.307	-0.181
X-2195	LEE011	LJM716	BRCA	-0.259395	-0.336161	-0.234	-0.182
X-3697	BYL719	trastuzumab	BRCA	-0.0972591	-0.240378	-0.298	-0.183
X-3697	trastuzumab	BYL719	BRCA	-0.0972591	-0.240378	-0.298	-0.183
X-5355	paclitaxel	BGJ398	BRCA	-0.0452209	0.0307424	-0.301	-0.183
X-5502	LEE011	paclitaxel	BRCA	-0.275507	-0.110933	-0.308	-0.186
X-3468	paclitaxel	trastuzumab	BRCA	-0.332954	-0.462748	-0.201	-0.186
X-3697	trastuzumab	BKM120	BRCA	-0.228614	0.111437	-0.353	-0.187
X-3468	LFA102	BYL719	BRCA	-0.608582	-0.661812	0.266	-0.188
X-3468	BGJ398	BYL719	BRCA	-0.608582	-0.638655	0.266	-0.188
X-3468	INC424	BYL719	BRCA	-0.608582	-0.661812	0.266	-0.188
X-3468	binimetinib	BYL719	BRCA	-0.608582	-0.656999	0.266	-0.188
X-5249	BGJ398	HDM201	BRCA	0.79975	0.592696	-0.67	-0.189
X-5249	BGJ398	CGM097	BRCA	0.79975	0.592696	-0.67	-0.189
X-5249	BGJ398	INC424	BRCA	0.79975	0.592696	-0.67	-0.189
X-5249	BGJ398	tamoxifen	BRCA	0.79975	0.592696	-0.67	-0.189
X-5249	BGJ398	CLR457	BRCA	0.79975	0.592696	-0.67	-0.189
X-5249	BGJ398	LKA136	BRCA	0.79975	0.592696	-0.67	-0.189
X-5249	BGJ398	LFA102	BRCA	0.79975	0.592696	-0.67	-0.189
X-1828	LLM871	LEE011	BRCA	-0.60008	-0.638655	-0.295	-0.19
X-5249	BGJ398	trastuzumab	BRCA	0.79975	0.592696	-0.677	-0.19
X-1828	paclitaxel	LEE011	BRCA	-0.60008	-0.638655	-0.295	-0.19
X-2195	trastuzumab	HDM201	BRCA	-0.214141	-0.332556	-0.364	-0.19
X-1828	BGJ398	LEE011	BRCA	-0.60008	-0.638655	-0.295	-0.19
X-2195	trastuzumab	CGM097	BRCA	-0.214141	-0.332556	-0.364	-0.19
X-3697	binimetinib	BKM120	BRCA	-0.228614	0.11625	-0.285	-0.191
X-1828	BYL719	binimetinib	BRCA	-0.211342	0.292157	-0.551	-0.191
X-3697	paclitaxel	BKM120	BRCA	-0.228614	0.134594	-0.285	-0.191
X-3697	LLM871	BKM120	BRCA	-0.228614	0.134594	-0.285	-0.191
X-3697	INC424	BKM120	BRCA	-0.228614	0.111437	-0.285	-0.191
X-3697	BGJ398	BKM120	BRCA	-0.228614	0.134594	-0.285	-0.191
X-1828	LEE011	LLM871	BRCA	-0.608582	-0.638655	-0.295	-0.193
X-5502	BKM120	LEE011	BRCA	-0.260097	-0.309997	-0.308	-0.193
X-1921	trastuzumab	LEE011	BRCA	-0.178625	-0.506491	-0.523	-0.193
X-1828	LEE011	BGJ398	BRCA	-0.608582	-0.638655	-0.295	-0.193
X-1828	LEE011	paclitaxel	BRCA	-0.608582	-0.638655	-0.295	-0.193
X-3468	BYL719	LFA102	BRCA	-0.60008	-0.661812	0.266	-0.194
X-1468	LEE011	BKM120	BRCA	-0.252782	-0.309997	-0.329	-0.194
X-5249	BGJ398	LLM871	BRCA	0.7558	0.558465	-0.67	-0.194
X-3468	BYL719	binimetinib	BRCA	-0.60008	-0.656999	0.266	-0.194
X-3468	BYL719	BGJ398	BRCA	-0.60008	-0.638655	0.266	-0.194
X-3468	BYL719	INC424	BRCA	-0.60008	-0.661812	0.266	-0.194
X-1828	trastuzumab	LEE011	BRCA	-0.675713	-0.682398	-0.295	-0.195
X-3697	BYL719	BKM120	BRCA	0.00546667	0.0910206	-0.23	-0.197
X-2353	LEE011	binimetinib	BRCA	-0.252782	-0.305184	-0.307	-0.198
X-1371	binimetinib	LEE011	BRCA	-0.266723	-0.411472	-0.732	-0.198
X-2195	paclitaxel	HDM201	BRCA	-0.207892	-0.286841	-0.295	-0.199
X-3468	paclitaxel	BGJ398	BRCA	-0.209862	-0.49698	0.058	-0.199
X-5249	BGJ398	paclitaxel	BRCA	0.478171	0.734372	-0.67	-0.199
X-2195	BKM120	CGM097	BRCA	-0.207892	-0.309997	-0.295	-0.199
X-2195	BGJ398	HDM201	BRCA	-0.207892	-0.286841	-0.295	-0.199
X-2195	BGJ398	CGM097	BRCA	-0.207892	-0.286841	-0.295	-0.199
X-1828	LEE011	trastuzumab	BRCA	-0.665929	-0.682398	-0.295	-0.199
X-2195	binimetinib	HDM201	BRCA	-0.207892	-0.305184	-0.295	-0.199
X-2195	binimetinib	CGM097	BRCA	-0.207892	-0.305184	-0.295	-0.199
X-2195	BKM120	HDM201	BRCA	-0.207892	-0.309997	-0.295	-0.199
X-2195	CLR457	CGM097	BRCA	-0.207892	-0.309997	-0.295	-0.199
X-2195	paclitaxel	CGM097	BRCA	-0.207892	-0.286841	-0.295	-0.199
X-2195	CLR457	HDM201	BRCA	-0.207892	-0.309997	-0.295	-0.199
X-1921	LFA102	LEE011	BRCA	-0.178625	-0.506491	-0.523	-0.2
X-1921	HDM201	LEE011	BRCA	-0.178625	-0.506491	-0.523	-0.2
X-1921	tamoxifen	LEE011	BRCA	-0.178625	-0.506491	-0.523	-0.2
X-1921	LKA136	LEE011	BRCA	-0.178625	-0.506491	-0.523	-0.2
X-1921	INC424	LEE011	BRCA	-0.178625	-0.506491	-0.523	-0.2
X-1921	CGM097	LEE011	BRCA	-0.178625	-0.506491	-0.523	-0.2
X-5249	BGJ398	binimetinib	BRCA	0.521812	0.768604	-0.67	-0.201
X-1468	LEE011	HDM201	BRCA	-0.732566	-0.506491	-0.329	-0.201
X-1468	CLR457	LEE011	BRCA	-0.303684	-0.485905	-0.329	-0.201
X-1828	LJM716	CLR457	BRCA	0.599786	1.16688	-0.782	-0.201
X-1468	LEE011	binimetinib	BRCA	-0.303684	-0.481092	-0.329	-0.201
X-1468	LEE011	LLM871	BRCA	-0.303684	-0.462748	-0.329	-0.201
X-1468	HDM201	LEE011	BRCA	-0.732566	-0.506491	-0.329	-0.201
X-5249	BGJ398	BKM120	BRCA	0.521812	0.768604	-0.67	-0.201
X-1468	LEE011	CLR457	BRCA	-0.303684	-0.485905	-0.329	-0.201
X-1468	binimetinib	LEE011	BRCA	-0.303684	-0.481092	-0.329	-0.201
X-1468	LLM871	LEE011	BRCA	-0.303684	-0.462748	-0.329	-0.201
X-1004	BGJ398	LFA102	BRCA	0.391355	0.240882	-0.855	-0.202
X-3468	binimetinib	HDM201	BRCA	-0.27442	-0.411472	0.058	-0.202
X-3697	BKM120	BYL719	BRCA	-0.0109357	0.0910206	-0.23	-0.202
X-3468	CGM097	CLR457	BRCA	-0.27442	-0.416285	0.058	-0.202
X-1004	BGJ398	tamoxifen	BRCA	0.391355	0.240882	-0.855	-0.202
X-3468	BGJ398	HDM201	BRCA	-0.27442	-0.393129	0.058	-0.202
X-1004	BGJ398	BKM120	BRCA	0.391355	0.240882	-0.855	-0.202
X-1004	BGJ398	INC424	BRCA	0.391355	0.240882	-0.855	-0.202
X-1004	BGJ398	LKA136	BRCA	0.391355	0.240882	-0.855	-0.202
X-1004	BGJ398	binimetinib	BRCA	0.391355	0.240882	-0.855	-0.202
X-3468	CGM097	LLM871	BRCA	-0.27442	-0.393129	0.058	-0.202
X-1008	HDM201	LEE011	BRCA	-0.665929	-0.682398	-0.503	-0.203
X-1008	LKA136	LEE011	BRCA	-0.665929	-0.682398	-0.503	-0.203
X-1008	CGM097	LEE011	BRCA	-0.665929	-0.682398	-0.503	-0.203
X-1008	tamoxifen	LEE011	BRCA	-0.665929	-0.682398	-0.503	-0.203
X-1008	LFA102	LEE011	BRCA	-0.665929	-0.682398	-0.503	-0.203
X-1921	paclitaxel	LEE011	BRCA	-0.349421	-0.462748	-0.523	-0.203
X-1008	INC424	LEE011	BRCA	-0.665929	-0.682398	-0.503	-0.203
X-1921	LLM871	LEE011	BRCA	-0.349421	-0.462748	-0.523	-0.203
X-1921	BGJ398	LEE011	BRCA	-0.349421	-0.462748	-0.523	-0.203
X-3697	BKM120	LLM871	BRCA	-0.285754	0.134594	-0.285	-0.204
X-3697	BKM120	BGJ398	BRCA	-0.285754	0.134594	-0.285	-0.204
X-3697	BKM120	INC424	BRCA	-0.285754	0.111437	-0.285	-0.204
X-3697	BKM120	paclitaxel	BRCA	-0.285754	0.134594	-0.285	-0.204
X-1008	trastuzumab	LEE011	BRCA	-0.665929	-0.682398	-0.503	-0.204
X-3697	BKM120	binimetinib	BRCA	-0.285754	0.11625	-0.285	-0.204
X-1008	LLM871	LEE011	BRCA	-0.608582	-0.638655	-0.503	-0.204
X-1008	binimetinib	LEE011	BRCA	-0.608582	-0.656999	-0.503	-0.204
X-1008	BGJ398	LEE011	BRCA	-0.608582	-0.638655	-0.503	-0.204
X-3697	BKM120	trastuzumab	BRCA	-0.285754	0.111437	-0.353	-0.205
X-3468	HDM201	binimetinib	BRCA	-0.266723	-0.411472	0.058	-0.205
X-3468	LLM871	CGM097	BRCA	-0.266723	-0.393129	0.058	-0.205
X-3468	HDM201	BGJ398	BRCA	-0.266723	-0.393129	0.058	-0.205
X-3468	CLR457	CGM097	BRCA	-0.266723	-0.416285	0.058	-0.205
X-1631	BKM120	paclitaxel	BRCA	-0.209296	0.240882	-0.861	-0.206
X-5502	LEE011	BKM120	BRCA	-0.252782	-0.309997	-0.308	-0.209
X-2195	BYL719	CGM097	BRCA	-0.207892	-0.309997	-0.241	-0.211
X-2195	BYL719	HDM201	BRCA	-0.207892	-0.309997	-0.241	-0.211
X-4347	LJM716	LEE011	BRCA	-0.178625	-0.512068	-0.239	-0.212
X-1004	BGJ398	LLM871	BRCA	0.391137	0.20665	-0.855	-0.215
X-1004	BGJ398	CGM097	BRCA	0.452411	0.486408	-0.855	-0.216
X-1004	BGJ398	HDM201	BRCA	0.452411	0.486408	-0.855	-0.216
X-2353	LEE011	paclitaxel	BRCA	-0.303684	-0.462748	-0.307	-0.219
X-2353	paclitaxel	LEE011	BRCA	-0.303684	-0.462748	-0.307	-0.219
X-1828	BGJ398	binimetinib	BRCA	-0.209296	0.240882	-0.558	-0.22
X-1828	paclitaxel	binimetinib	BRCA	-0.209296	0.240882	-0.558	-0.22
X-1828	LLM871	binimetinib	BRCA	-0.209296	0.240882	-0.558	-0.22
X-5502	INC424	LEE011	BRCA	-0.732566	-0.506491	-0.308	-0.221
X-5502	LEE011	binimetinib	BRCA	-0.303684	-0.481092	-0.308	-0.221
X-5502	CLR457	LEE011	BRCA	-0.303684	-0.485905	-0.308	-0.221
X-5502	LEE011	CLR457	BRCA	-0.303684	-0.485905	-0.308	-0.221
X-5502	binimetinib	LEE011	BRCA	-0.303684	-0.481092	-0.308	-0.221
X-5502	LEE011	INC424	BRCA	-0.732566	-0.506491	-0.308	-0.221
X-1008	LLM871	LJM716	BRCA	-0.608582	-0.638655	-0.194	-0.222
X-1008	BGJ398	LJM716	BRCA	-0.608582	-0.638655	-0.194	-0.222
X-1008	binimetinib	LJM716	BRCA	-0.608582	-0.656999	-0.194	-0.222
X-1828	trastuzumab	binimetinib	BRCA	-0.209296	0.222538	-0.56	-0.223
X-4347	LEE011	LJM716	BRCA	-0.209862	-0.512068	-0.239	-0.224
X-1008	CLR457	BKM120	BRCA	-0.732566	-0.506321	-0.353	-0.226
X-1383	LEE011	HDM201	BRCA	-0.214141	-0.330583	-0.741	-0.226
X-1008	BKM120	CLR457	BRCA	-0.732566	-0.506321	-0.353	-0.226
X-4347	BKM120	CLR457	BRCA	-0.46982	-0.330414	-0.288	-0.227
X-2640	LKA136	BYL719	BRCA	-0.0972591	-0.240378	-0.304	-0.227
X-2640	BYL719	LKA136	BRCA	-0.0972591	-0.240378	-0.304	-0.227
X-2640	LEE011	LKA136	BRCA	-0.0150531	-0.436872	-0.293	-0.227
X-4949	LEE011	BKM120	BRCA	-0.207892	-0.309997	-0.727	-0.231
X-1004	LJM716	BGJ398	BRCA	-0.0651583	0.416789	-0.775	-0.232
X-1383	LEE011	CLR457	BRCA	-0.207892	-0.309997	-0.741	-0.233
X-1383	LEE011	paclitaxel	BRCA	-0.207892	-0.286841	-0.741	-0.233
X-3468	CGM097	LKA136	BRCA	-0.0150531	-0.438844	0.058	-0.234
X-3468	CGM097	tamoxifen	BRCA	-0.0150531	-0.438844	0.058	-0.234
X-5355	BGJ398	LLM871	BRCA	-0.214141	-0.321072	-0.301	-0.234
X-4347	BKM120	HDM201	BRCA	-0.260097	-0.309997	-0.288	-0.234
X-2195	tamoxifen	CGM097	BRCA	0.00546667	0.0888784	-0.295	-0.234
X-2195	tamoxifen	HDM201	BRCA	0.00546667	0.0888784	-0.295	-0.234
X-3468	CGM097	HDM201	BRCA	-0.0150531	-0.442542	0.058	-0.234
X-3468	LFA102	HDM201	BRCA	-0.0150531	-0.438844	0.058	-0.234
X-3468	INC424	HDM201	BRCA	-0.0150531	-0.443841	0.058	-0.234
X-2195	HDM201	tamoxifen	BRCA	-0.0109357	0.0888784	-0.295	-0.235
X-3468	trastuzumab	BYL719	BRCA	-0.608582	-0.661812	0.007	-0.235
X-2195	CGM097	tamoxifen	BRCA	-0.0109357	0.0888784	-0.295	-0.235
X-2195	HDM201	CGM097	BRCA	-0.432164	0.191468	-0.295	-0.237
X-2640	BGJ398	BYL719	BRCA	-0.242628	-0.110933	-0.304	-0.237
X-2195	CGM097	HDM201	BRCA	-0.432164	0.191468	-0.295	-0.237
X-1828	binimetinib	BKM120	BRCA	0.198021	0.468065	-0.558	-0.238
X-1631	LEE011	BKM120	BRCA	-0.608582	-0.661812	-0.716	-0.241
X-2640	LKA136	LEE011	BRCA	-0.00210174	-0.436872	-0.293	-0.242
X-3201	LEE011	paclitaxel	BRCA	-0.608582	-0.638655	-0.73	-0.242
X-1407	LEE011	BKM120	BRCA	-0.608582	-0.661812	-0.731	-0.242
X-1407	LEE011	CLR457	BRCA	-0.608582	-0.661812	-0.731	-0.242
X-5355	trastuzumab	LLM871	BRCA	-0.207892	-0.286841	-0.369	-0.243
X-1600	LEE011	BKM120	BRCA	-0.608582	-0.661812	-0.737	-0.243
X-1600	LEE011	CLR457	BRCA	-0.608582	-0.661812	-0.737	-0.243
X-1407	BKM120	LEE011	BRCA	-0.60008	-0.661812	-0.731	-0.244
X-1631	BKM120	LEE011	BRCA	-0.60008	-0.661812	-0.716	-0.244
X-1407	CLR457	LEE011	BRCA	-0.60008	-0.661812	-0.731	-0.244
X-2344	LJM716	BKM120	BRCA	-0.1494	0.217725	-0.193	-0.245
X-2344	BKM120	LJM716	BRCA	-0.1494	0.217725	-0.193	-0.245
X-3201	paclitaxel	LEE011	BRCA	-0.60008	-0.638655	-0.73	-0.246
X-1600	BKM120	LEE011	BRCA	-0.60008	-0.661812	-0.737	-0.246
X-1600	CLR457	LEE011	BRCA	-0.60008	-0.661812	-0.737	-0.246
X-3201	LEE011	LFA102	BRCA	-0.665929	-0.682398	-0.73	-0.246
X-2195	tamoxifen	LLM871	BRCA	-0.0972591	-0.217221	-0.295	-0.247
X-2780	CLR457	LEE011	BRCA	-0.60008	-0.661812	-0.319	-0.247
X-2195	LLM871	tamoxifen	BRCA	-0.0972591	-0.217221	-0.295	-0.247
X-2780	BKM120	LEE011	BRCA	-0.60008	-0.661812	-0.319	-0.247
X-3201	LFA102	LEE011	BRCA	-0.675713	-0.682398	-0.73	-0.247
X-3468	BYL719	trastuzumab	BRCA	-0.60008	-0.661812	0.007	-0.247
X-2780	binimetinib	LEE011	BRCA	-0.60008	-0.656999	-0.319	-0.247
X-5355	tamoxifen	LLM871	BRCA	-0.207892	-0.286841	-0.301	-0.248
X-5355	LFA102	LLM871	BRCA	-0.207892	-0.286841	-0.301	-0.248
X-5355	INC424	LLM871	BRCA	-0.207892	-0.286841	-0.301	-0.248
X-5355	CGM097	LLM871	BRCA	-0.207892	-0.286841	-0.301	-0.248
X-5355	LKA136	LLM871	BRCA	-0.207892	-0.286841	-0.301	-0.248
X-5355	HDM201	LLM871	BRCA	-0.207892	-0.286841	-0.301	-0.248
X-1008	LEE011	BGJ398	BRCA	-0.60008	-0.638655	-0.503	-0.249
X-1008	LEE011	CGM097	BRCA	-0.675713	-0.682398	-0.503	-0.249
X-2195	LKA136	tamoxifen	BRCA	-0.030713	-0.268277	-0.295	-0.249
X-2195	CGM097	BYL719	BRCA	-0.181457	-0.309997	-0.241	-0.249
X-2640	BKM120	BGJ398	BRCA	-0.1494	0.240882	-0.449	-0.249
X-1008	LEE011	LLM871	BRCA	-0.60008	-0.638655	-0.503	-0.249
X-2195	tamoxifen	INC424	BRCA	-0.030713	-0.262936	-0.295	-0.249
X-2195	INC424	tamoxifen	BRCA	-0.030713	-0.262936	-0.295	-0.249
X-2195	LFA102	tamoxifen	BRCA	-0.030713	-0.27267	-0.295	-0.249
X-1008	LEE011	binimetinib	BRCA	-0.60008	-0.656999	-0.503	-0.249
X-2780	HDM201	LEE011	BRCA	-0.675713	-0.682398	-0.319	-0.249
X-2195	tamoxifen	LFA102	BRCA	-0.030713	-0.27267	-0.295	-0.249
X-2195	tamoxifen	LKA136	BRCA	-0.030713	-0.268277	-0.295	-0.249
X-2780	tamoxifen	LEE011	BRCA	-0.675713	-0.682398	-0.319	-0.249
X-1008	LEE011	tamoxifen	BRCA	-0.675713	-0.682398	-0.503	-0.249
X-1008	LEE011	LFA102	BRCA	-0.675713	-0.682398	-0.503	-0.249
X-1008	LEE011	HDM201	BRCA	-0.675713	-0.682398	-0.503	-0.249
X-1008	LEE011	LKA136	BRCA	-0.675713	-0.682398	-0.503	-0.249
X-1008	LEE011	INC424	BRCA	-0.675713	-0.682398	-0.503	-0.249
X-2640	BGJ398	BKM120	BRCA	-0.1494	0.240882	-0.449	-0.249
X-2195	HDM201	BYL719	BRCA	-0.181457	-0.309997	-0.241	-0.249
X-3468	binimetinib	LLM871	BRCA	-0.608582	-0.638655	0.058	-0.25
X-3468	binimetinib	tamoxifen	BRCA	-0.608582	-0.656999	0.058	-0.25
X-3468	LFA102	LLM871	BRCA	-0.608582	-0.638655	0.058	-0.25
X-3468	BGJ398	CLR457	BRCA	-0.608582	-0.638655	0.058	-0.25
X-3468	binimetinib	LKA136	BRCA	-0.608582	-0.656999	0.058	-0.25
X-3468	INC424	CLR457	BRCA	-0.608582	-0.661812	0.058	-0.25
X-3697	LKA136	BKM120	BRCA	-0.669892	-0.0644706	-0.285	-0.25
X-3468	BGJ398	LKA136	BRCA	-0.608582	-0.638655	0.058	-0.25
X-3697	tamoxifen	BKM120	BRCA	-0.669892	-0.0644706	-0.285	-0.25
X-3697	HDM201	BKM120	BRCA	-0.669892	-0.0644706	-0.285	-0.25
X-3697	LFA102	BKM120	BRCA	-0.669892	-0.0644706	-0.285	-0.25
X-3468	binimetinib	CLR457	BRCA	-0.608582	-0.656999	0.058	-0.25
X-3468	LFA102	CLR457	BRCA	-0.608582	-0.661812	0.058	-0.25
X-3468	BGJ398	tamoxifen	BRCA	-0.608582	-0.638655	0.058	-0.25
X-3468	INC424	LLM871	BRCA	-0.608582	-0.638655	0.058	-0.25
X-3697	CGM097	BKM120	BRCA	-0.669892	-0.0644706	-0.285	-0.25
X-3697	binimetinib	LLM871	BRCA	-0.303684	-0.462748	-0.285	-0.251
X-3697	HDM201	BYL719	BRCA	-0.27442	-0.416285	-0.23	-0.251
X-3697	INC424	binimetinib	BRCA	-0.303684	-0.481092	-0.285	-0.251
X-3697	tamoxifen	BYL719	BRCA	-0.27442	-0.416285	-0.23	-0.251
X-3468	HDM201	LFA102	BRCA	-0.00210174	-0.438844	0.058	-0.251
X-3697	LKA136	BYL719	BRCA	-0.27442	-0.416285	-0.23	-0.251
X-3697	paclitaxel	binimetinib	BRCA	-0.303684	-0.462748	-0.285	-0.251
X-3697	LLM871	INC424	BRCA	-0.303684	-0.462748	-0.285	-0.251
X-3697	paclitaxel	INC424	BRCA	-0.303684	-0.462748	-0.285	-0.251
X-3697	binimetinib	paclitaxel	BRCA	-0.303684	-0.462748	-0.285	-0.251
X-3697	BGJ398	binimetinib	BRCA	-0.303684	-0.462748	-0.285	-0.251
X-3468	HDM201	INC424	BRCA	-0.00210174	-0.443841	0.058	-0.251
X-3697	LFA102	BYL719	BRCA	-0.27442	-0.416285	-0.23	-0.251
X-3468	LKA136	CGM097	BRCA	-0.00210174	-0.438844	0.058	-0.251
X-3697	INC424	paclitaxel	BRCA	-0.303684	-0.462748	-0.285	-0.251
X-3697	binimetinib	INC424	BRCA	-0.303684	-0.481092	-0.285	-0.251
X-3468	HDM201	CGM097	BRCA	-0.00210174	-0.442542	0.058	-0.251
X-3697	INC424	LLM871	BRCA	-0.303684	-0.462748	-0.285	-0.251
X-3697	INC424	BGJ398	BRCA	-0.303684	-0.462748	-0.285	-0.251
X-3697	BGJ398	INC424	BRCA	-0.303684	-0.462748	-0.285	-0.251
X-3697	CGM097	BYL719	BRCA	-0.27442	-0.416285	-0.23	-0.251
X-3697	binimetinib	BGJ398	BRCA	-0.303684	-0.462748	-0.285	-0.251
X-1008	LEE011	trastuzumab	BRCA	-0.675713	-0.682398	-0.503	-0.251
X-3468	tamoxifen	CGM097	BRCA	-0.00210174	-0.438844	0.058	-0.251
X-1631	paclitaxel	CLR457	BRCA	0.0687222	0.416789	-0.861	-0.251
X-3697	LLM871	binimetinib	BRCA	-0.303684	-0.462748	-0.285	-0.251
X-1631	paclitaxel	BYL719	BRCA	-0.0467556	0.0649742	-0.855	-0.251
X-2195	HDM201	BGJ398	BRCA	-0.181457	-0.286841	-0.295	-0.252
X-2195	HDM201	paclitaxel	BRCA	-0.181457	-0.286841	-0.295	-0.252
X-2195	CGM097	CLR457	BRCA	-0.181457	-0.309997	-0.295	-0.252
X-2195	CGM097	binimetinib	BRCA	-0.181457	-0.305184	-0.295	-0.252
X-2195	CGM097	paclitaxel	BRCA	-0.181457	-0.286841	-0.295	-0.252
X-2195	HDM201	binimetinib	BRCA	-0.181457	-0.305184	-0.295	-0.252
X-2195	HDM201	BKM120	BRCA	-0.181457	-0.309997	-0.295	-0.252
X-2195	HDM201	CLR457	BRCA	-0.181457	-0.309997	-0.295	-0.252
X-2195	CGM097	BKM120	BRCA	-0.181457	-0.309997	-0.295	-0.252
X-2195	CGM097	BGJ398	BRCA	-0.181457	-0.286841	-0.295	-0.252
X-4347	LFA102	BKM120	BRCA	-0.349421	-0.485905	-0.288	-0.253
X-4347	LLM871	BKM120	BRCA	-0.349421	-0.462748	-0.288	-0.253
X-4347	tamoxifen	BKM120	BRCA	-0.349421	-0.485905	-0.288	-0.253
X-4347	INC424	BKM120	BRCA	-0.349421	-0.485905	-0.288	-0.253
X-4347	paclitaxel	BKM120	BRCA	-0.349421	-0.462748	-0.288	-0.253
X-4347	CGM097	BKM120	BRCA	-0.349421	-0.485905	-0.288	-0.253
X-4347	LKA136	BKM120	BRCA	-0.349421	-0.485905	-0.288	-0.253
X-4347	BGJ398	BKM120	BRCA	-0.349421	-0.462748	-0.288	-0.253
X-3697	paclitaxel	LLM871	BRCA	-0.732566	-0.503616	-0.285	-0.254
X-1008	LJM716	CGM097	BRCA	-0.675713	-0.682398	-0.194	-0.254
X-1008	LJM716	INC424	BRCA	-0.675713	-0.682398	-0.194	-0.254
X-3697	BGJ398	LLM871	BRCA	-0.732566	-0.49698	-0.285	-0.254
X-1008	LJM716	LKA136	BRCA	-0.675713	-0.682398	-0.194	-0.254
X-3697	BGJ398	paclitaxel	BRCA	-0.732566	-0.49698	-0.285	-0.254
X-3697	LLM871	BGJ398	BRCA	-0.732566	-0.49698	-0.285	-0.254
X-2640	BGJ398	LKA136	BRCA	-0.285754	0.134594	-0.449	-0.254
X-2640	BKM120	LKA136	BRCA	-0.285754	0.111437	-0.449	-0.254
X-3697	LLM871	paclitaxel	BRCA	-0.732566	-0.503616	-0.285	-0.254
X-3697	paclitaxel	BGJ398	BRCA	-0.732566	-0.49698	-0.285	-0.254
X-1008	LJM716	LFA102	BRCA	-0.675713	-0.682398	-0.194	-0.254
X-1008	LJM716	HDM201	BRCA	-0.675713	-0.682398	-0.194	-0.254
X-4347	BYL719	BKM120	BRCA	-0.178625	-0.506321	-0.232	-0.254
X-1008	LJM716	tamoxifen	BRCA	-0.675713	-0.682398	-0.194	-0.254
X-2780	trastuzumab	LEE011	BRCA	-0.675713	-0.682398	-0.319	-0.254
X-2195	CGM097	LKA136	BRCA	-0.587991	-0.156648	-0.295	-0.255
X-2195	CGM097	LFA102	BRCA	-0.587991	-0.156648	-0.295	-0.255
X-2195	HDM201	LKA136	BRCA	-0.587991	-0.156648	-0.295	-0.255
X-2195	HDM201	LFA102	BRCA	-0.587991	-0.156648	-0.295	-0.255
X-2195	CGM097	INC424	BRCA	-0.587991	-0.160347	-0.295	-0.255
X-2195	HDM201	INC424	BRCA	-0.587991	-0.161646	-0.295	-0.255
X-2640	BYL719	BGJ398	BRCA	-0.275507	-0.110933	-0.304	-0.255
[truncated: 7,069 more rows]
