# Supplementary material for: ACDA: implementation of an augmented drug synergy prediction algorithm
Source: Bioinform Adv. 2023 Apr 13;3(1):vbad051. doi: 10.1093/bioadv/vbad051 (PMC10125903; doi:10.1093/bioadv/vbad051)
Supplement: vbad051_Supplementary_Data [file vbad051_supplementary_data.zip › Supplementary Table 5.xlsx]

## Sheet: Averaged
DRUG	gemcitabine-50mpk	erlotinib	binimetinib-3.5mpk	paclitaxel	LLM871	LGH447	BGJ398	TAS266	INC280	everolimus	dacarbazine	HSP990	LEE011	LJM716	trastuzumab	LFA102	tamoxifen	LKA136	encorafenib	LJC049	HDM201	INC424	5FU	CGM097	cetuximab	LGW813	BYL719	abraxane	figitumumab"	LDE225	LDK378	WNT974	CLR457	BKM120	CKX620	trametinib	binimetinib
binimetinib				7	6		4						11	4	2	3	4	4			3	3		3			5						7	7
trametinib
CKX620
BKM120				9	8		6						13	4	6	6	6	7			7	5		6			7						8				7
CLR457				8	8		5						14	5	5	5	6	6			6	5		5			6							8			7
WNT974
LDK378
LDE225
figitumumab"
abraxane
BYL719				6	7		2								2	2	3	4			3	3		3									6	7			5
LGW813
cetuximab
CGM097				5	7		3						7	4	2	2	3	2			2	2					3						5	6			3
5FU
INC424				5	6		3						8	4	2	2	3	2			2			2			3						5	5			3
HDM201				6	7		2						8	3	1	1	3	2				2		2			3						6	7			3
LJC049
encorafenib
LKA136				6	8		2						7	3	1	1	3				2	2		2			4						6	7			4
tamoxifen				6	7		2						8	3	2	2		3			3	3		3			3						6	6			4
LFA102				4	6		2						8	3	1		2	1			1	2		2			2						5	6			3
trastuzumab				4	4		2						7			1	2	1			1	2		2			2						5	6			2
LJM716				4	5		4						6			3	3	3			3	4		4									5	4			4
LEE011				13	14		10							6	7	8	8	7			8	8		7									14	13			11
HSP990
dacarbazine
everolimus
INC280
TAS266
BGJ398				5	7								10	4	2	2	2	2			2	3		3			2						5	6			4
LGH447
LLM871				8			7						14	5	4	6	7	8			7	6		7			7						8	8			6
paclitaxel					8		5						13	4	4	4	6	6			6	5		5			6						8	9			7
binimetinib-3.5mpk
erlotinib
gemcitabine-50mpk

## Sheet: Non-averaged
DRUG	gemcitabine-50mpk	erlotinib	binimetinib-3.5mpk	paclitaxel	LLM871	LGH447	BGJ398	TAS266	INC280	everolimus	dacarbazine	HSP990	LEE011	LJM716	trastuzumab	LFA102	tamoxifen	LKA136	encorafenib	LJC049	HDM201	INC424	5FU	CGM097	cetuximab	LGW813	BYL719	abraxane	figitumumab"	LDE225	LDK378	WNT974	CLR457	BKM120	CKX620	trametinib	binimetinib
binimetinib				7	8		4						11	4	3	3	4	4			3	3		3			6						8	7
trametinib
CKX620
BKM120				9	8		6						14	5	7	6	6	7			7	5		6			7						9				7
CLR457				11	10		7						15	5	6	7	8	8			8	7		7			7							9			8
WNT974
LDK378
LDE225
figitumumab"
abraxane
BYL719				7	7		2								2	2	3	4			3	3		3									7	7			6
LGW813
cetuximab
CGM097				5	7		3						9	4	2	2	3	2			2	2					3						7	6			3
5FU
INC424				5	6		3						9	4	2	2	3	2			2			2			3						7	5			3
HDM201				6	7		2						9	4	1	1	3	2				2		2			3						8	7			3
LJC049
encorafenib
LKA136				6	8		2						8	4	1	1	3				2	2		2			4						8	7			4
tamoxifen				6	7		2						9	4	2	2		3			3	3		3			3						8	6			4
LFA102				5	7		2						9	3	1		2	1			1	2		2			2						7	6			3
trastuzumab				4	5		2						7			1	2	1			1	2		2			2						6	7			3
LJM716				4	6		4						7			3	4	4			4	4		4									5	5			4
LEE011				13	14		12							7	7	9	9	8			9	9		9									15	14			11
HSP990
dacarbazine
everolimus
INC280
TAS266
BGJ398				5	7								12	4	2	2	2	2			2	3		3			2						7	6			4
LGH447
LLM871				9			7						14	6	5	7	7	8			7	6		7			7						10	8			8
paclitaxel					9		5						13	4	4	5	6	6			6	5		5			7						11	9			7
binimetinib-3.5mpk
erlotinib
gemcitabine-50mpk
